# Supplementary material for: The Good, the Bad, and the Ugly: The Influence of Skull Reconstructions and Intraspecific Variability in Studies of Cranial Morphometrics in Theropods and Basal Saurischians
Source: PLoS One. 2013 Aug 8;8(8):e72007. doi: 10.1371/journal.pone.0072007 (PMC3738521; doi:10.1371/journal.pone.0072007)
Supplement: File S2 — Including geometric morphometric data for MorphoJ (txt). Data also deposited at Dryad: http://datadryad.org. Accessed 2013 July 15. doi:10.5061/dryad.6ss84. (TXT) [file pone.0072007.s002.txt]

<?xml version="1.0" encoding="UTF-8"?>

<morphojroot version="1.05d">
  <morphojproject>
    <morphojproject_contents visiblename="new project..." lollipopcolor="-16776961" lollipopgraphpointsize="9.0" lollipoplandmarknumbercolor="-65536" lollipopshowlandmarknumber="true" outlinedefaultgraphpointsize="9.0" outlinelandmarknumbercolor="-65536" outlineshowlandmarknumber="true" outlineshowstartingshape="true" outlinestartingconfigcolor="-16711681" outlinetargetconfigcolor="-16776961" transgridgraphpointsize="9.0" transgridgridcolor="-16711681" transgridLandmarkNumberColor="-65536" transgridlollipopcolor="-16776961" transgridshowlandmarknumber="true" transgridShowLollipop="true" wireframedefaultgraphpointsize="9.0" wireframelandmarknumbercolor="-65536" wireframeshowlandmarknumber="true" wireframeshowstartingshape="true" wireframestartingconfigcolor="-16711681" wireframetargetconfigcolor="-16776961">
      <uniquenumber>626</uniquenumber>
    </morphojproject_contents>
    <morphojset>
      <morphojset_contents visiblename="basal_Tetanurae" uniqueid="1" alignmentmethod="1" dimension="2" hasprocrustesfit="true" hasrawdata="true" linkedoutlinenumber="0" linkedwireframenumber="0" nincl="22" nlmk="22" nobs="22" objsymmetry="false" procsumsquare="0.14509899878473048" procrustesfitfromparentset="false">
        <alignmentvectors>
          <vector>0.0 </vector>
          <vector>0.0 </vector>
          <vector>0.0 </vector>
          <vector>0.0 </vector>
          <vector>0.0 </vector>
          <vector>0.0 </vector>
          <vector>0.0 </vector>
          <vector>0.0 </vector>
          <vector>0.0 </vector>
          <vector>0.0 </vector>
          <vector>0.0 </vector>
          <vector>0.0 </vector>
          <vector>0.0 </vector>
          <vector>0.0 </vector>
          <vector>0.0 </vector>
          <vector>0.0 </vector>
          <vector>0.0 </vector>
          <vector>0.0 </vector>
          <vector>0.0 </vector>
          <vector>0.0 </vector>
          <vector>0.0 </vector>
          <vector>0.0 </vector>
        </alignmentvectors>
        <datavector>
          <datamatrix visiblename="basal_Tetanurae, raw data" covarfromorigin="false" matrixtype="0" iscoordinates="true" issymmetrycomponent="false" isasymmetrycomponent="false">
            <data>
              <vector>242.08277999999999 786.03987 511.87382999999994 863.3313599999999 1984.78713 848.7480599999999 2642.49396 751.03995 3008.5347899999997 734.9983199999999 452.0823 1354.78857 409.79073 1229.3721899999998 672.29013 1184.1639599999999 702.9150599999999 1198.7472599999999 1172.49732 1252.7054699999999 1760.2043099999999 1106.87247 1572.07974 1591.03803 2047.4953199999998 1004.78937 2235.61989 1106.87247 2442.70275 1348.95525 2514.16092 848.7480599999999 2706.66048 1079.1642 2514.16092 1490.4132599999998 2571.03579 1698.95445 1757.28765 920.2062299999999 2792.7019499999997 1522.49652 2256.03651 1634.78793 </vector>
              <vector>107.5 690.0 325.0 716.25 1780.0 631.25 2373.75 500.0 2561.25 482.5 432.5 1072.5 448.75 1052.5 495.0 923.75 495.0 923.75 1013.75 990.0 1428.75 836.25 1348.75 1215.0 1696.25 787.5 1925.0 931.25 2088.75 1018.75 2232.5 656.25 2352.5 767.5 2225.0 1160.0 2325.0 1277.5 1447.5 770.0 2437.5 1147.5 1991.25 1286.25 </vector>
              <vector>205.88000000000002 922.3424000000001 671.1688 893.5192000000001 2804.0856000000003 794.6968 3856.1324000000004 636.1692 4455.243200000001 753.5208000000001 798.8144000000001 1857.0376 619.6988 1640.8636000000001 951.1656 1408.2192000000002 1097.3404 1507.0416000000002 1694.3924000000002 1455.5716000000002 2449.972 1307.3380000000002 2184.3868 2005.2712000000001 2933.7900000000004 1126.1636 3199.3752000000004 1311.4556000000002 3508.1952 1577.0408000000002 3732.6044 821.4612000000001 3897.3084000000003 1323.8084000000001 3808.78 1980.5656000000001 3841.7208000000005 2141.152 2379.9728 1006.7532000000001 4074.3652 1900.2724 3242.61 2023.8004 </vector>
              <vector>255.81269999999998 1217.9739 521.807 1203.9741999999999 1580.6933999999999 1201.4288 2278.133 1108.5217 2606.4896 1140.3392 600.7144 1751.2351999999998 464.53549999999996 1622.6924999999999 657.9859 1546.3305 657.9859 1546.3305 1094.522 1531.0581 1518.3310999999999 1366.8798 1459.7868999999998 1865.7782 1734.6901 1374.5159999999998 1956.1399 1499.2405999999999 2094.8642 1597.2385 2154.6811 1196.338 2327.7682999999997 1421.6059 2231.0431 1842.8696 2225.9523 2009.5933 1517.0584 1265.0638 2448.6748 1784.3254 1940.8674999999998 1849.2331 </vector>
              <vector>125.00025000000001 1351.66937 491.66765000000004 1318.33597 2113.33756 1166.669 2856.67238 1010.00202 3360.0067200000003 1101.66887 673.33468 2043.33742 481.66763000000003 1871.6704100000002 748.33483 1693.33672 841.66835 1751.67017 1271.66921 1705.00341 1865.0037300000001 1566.6698000000001 1833.3370000000002 2141.67095 2196.67106 1505.0030100000001 2428.33819 1526.66972 2655.00531 1721.67011 2821.6723100000004 1150.0023 2963.33926 1520.00304 2888.3391100000003 2033.3374000000001 2915.00583 2183.3377 1800.0036 1341.6693500000001 3143.33962 1936.67054 2483.3383000000003 2078.3374900000003 </vector>
              <vector>75.00015 366.66740000000004 413.33416 468.33427 2401.67147 431.66753 3113.3395600000003 301.66727000000003 3773.34088 253.33384 756.66818 1396.66946 475.00095000000005 1208.33575 783.3349000000001 920.00184 956.66858 1115.00223 1381.6694300000001 978.3352900000001 1943.3372200000001 763.33486 1751.67017 1495.0029900000002 2456.67158 675.00135 2716.6721000000002 815.0016300000001 3051.67277 1176.66902 3140.00628 451.66757 3428.3401900000003 1085.00217 3140.00628 1331.6693300000002 3246.6731600000003 1610.00322 2190.0043800000003 708.33475 3538.3404100000002 1348.3360300000002 2801.67227 1548.33643 </vector>
              <vector>28.75 245.0 341.25 230.0 1847.5 110.0 2700.0 27.5 2907.5 66.25 395.0 823.75 315.0 713.75 636.25 551.25 843.75 711.25 1102.5 585.0 1686.25 463.75 1401.25 931.25 1952.5 380.0 2155.0 407.5 2388.75 680.0 2576.25 132.5 2648.75 415.0 2561.25 928.75 2573.75 1055.0 1596.25 258.75 2688.75 943.75 2190.0 1041.25 </vector>
              <vector>208.5369 873.5217 523.5296999999999 834.1476 1962.8718 546.8625 2706.6048 279.9936 3133.8867 249.36929999999998 774.3573 1502.049 571.6536 1343.0943 822.4812 1154.9736 861.8552999999999 1166.6399999999999 1283.3039999999999 1127.2658999999999 1805.3754 893.9379 1742.6685 1423.3008 2098.4937 842.8974 2368.2792 839.9807999999999 2573.8995 944.9784 2627.8566 390.82439999999997 2832.0186 726.2334 2826.1854 1217.6805 2846.6016 1363.5104999999999 1742.6685 851.6472 3053.6802 1090.8084 2454.3188999999998 1327.0529999999999 </vector>
              <vector>128.3304 1022.2683 433.1151 933.3119999999999 1939.539 532.2795 2622.0234 247.911 3122.2203 250.8276 688.3176 1612.8798 501.6552 1471.4247 745.1913 1268.721 790.3986 1286.2205999999999 1248.3048 1200.1808999999998 1748.5017 947.895 1786.4175 1507.8822 2080.9941 842.8974 2311.4055 825.3978 2581.191 996.0188999999999 2598.6906 390.82439999999997 2826.1854 657.6933 2820.3522 1223.5137 2874.3093 1370.802 1703.2944 914.3540999999999 3056.5968 1082.0585999999998 2441.1942 1362.0521999999999 </vector>
              <vector>157.4964 370.40819999999997 401.03249999999997 393.741 1954.1219999999998 405.4074 2783.8947 160.41299999999998 3144.0948 169.1628 438.94829999999996 1093.725 401.03249999999997 987.2691 651.8601 876.4382999999999 651.8601 876.4382999999999 1197.2643 933.3119999999999 1768.9179 768.5241 1548.7146 1261.4295 2076.6192 590.6115 2331.8217 803.5233 2468.9019 839.9807999999999 2559.3165 342.7005 2832.0186 555.6123 2877.2259 1141.8489 2934.0996 1243.9298999999999 1691.628 584.7783 3011.3894999999998 1118.5161 2397.4451999999997 1262.8878 </vector>
              <vector>178.5 479.5 455.0 427.0 2416.75 437.5 3312.75 157.5 3937.5 222.25 581.0 1277.5 570.5 1184.75 656.25 901.25 861.0 994.0 1396.5 1062.25 2180.5 829.5 1870.75 1529.5 2637.25 728.0 3032.75 901.25 3183.25 1030.75 3354.75 274.75 3500.0 628.25 3330.25 1417.5 3381.0 1648.5 2037.0 616.0 3592.75 1303.75 2896.25 1662.5 </vector>
              <vector>82.89450000000001 491.8407 407.1041 427.3672 2529.2033 491.8407 3470.5164 180.5258 4174.1986 279.99920000000003 510.2617 1346.5751 482.6302 1206.5755000000001 578.4194 909.9974000000001 851.0502 1035.2602 1433.1538 1149.4704000000002 2291.5724 908.1553 1908.4156 1637.6269 2748.4132 922.8921 3161.0436 976.313 3308.4116 1142.102 3498.1479 324.2096 3678.6737000000003 725.7874 3466.8322000000003 1576.8376 3512.8847 1827.3632 2105.5203 687.1033 3774.4629 1451.5748 3015.5177000000003 1810.7843 </vector>
              <vector>85.39999999999999 645.4 379.4 582.4 1878.8 456.4 2618.0 336.0 3046.3999999999996 404.59999999999997 445.2 1201.1999999999998 382.2 1087.8 614.5999999999999 939.4 746.1999999999999 1013.5999999999999 1143.8 930.9999999999999 1673.0 820.4 1594.6 1341.1999999999998 1968.3999999999999 778.4 2210.6 855.4 2382.7999999999997 953.4 2468.2 424.2 2669.7999999999997 767.1999999999999 2647.3999999999996 1243.1999999999998 2647.3999999999996 1398.6 1615.6 620.1999999999999 2802.7999999999997 1194.1999999999998 2227.3999999999996 1299.1999999999998 </vector>
              <vector>86.89680000000001 1513.4526 429.6564 1470.0042 3647.2518000000005 1221.3828 5107.6008 1013.796 5266.9116 1047.5892000000001 801.3816 2471.7312 552.7602 2242.4202 876.2094000000001 2167.5924 876.2094000000001 2167.5924 1694.4876000000002 2054.1438000000003 3116.2158000000004 1737.9360000000001 2602.0764000000004 2703.456 3615.8724 1667.9358000000002 4062.4254 2020.3506000000002 4414.840200000001 2355.8688 4574.151000000001 1291.383 4796.220600000001 1940.6952 4658.634 2623.8006 4743.117 2836.215 2872.422 1692.0738000000001 4994.1522 2495.8692 3869.3214000000003 2865.1806 </vector>
              <vector>239.98800000000003 3122.701 685.6800000000001 3151.271 4168.363 3279.8360000000002 5865.421 3274.1220000000003 6153.978 3351.2610000000004 708.5360000000001 4259.787 771.3900000000001 4202.647 1037.0910000000001 4031.2270000000003 1037.0910000000001 4031.2270000000003 1999.9 4031.2270000000003 3631.2470000000003 3874.092 3059.847 4971.18 4122.651000000001 3874.092 4568.343000000001 4085.51 4985.465 4848.329000000001 5442.585 3502.6820000000002 5431.157 4582.628000000001 5208.311000000001 5082.603 5108.316000000001 5322.591 3059.847 3739.813 5525.438 5105.459000000001 4236.9310000000005 5145.457 </vector>
              <vector>210.0072 955.802 527.7104 1002.9190000000001 2071.8018 798.2966 2738.1708000000003 722.9094 3042.4120000000003 722.9094 934.2628000000001 1798.5232 869.6452 1527.9370000000001 811.7586 1296.3906 982.726 1320.6222 1299.083 1242.5426 1947.9514000000001 1032.5354 1575.054 1431.0106 2299.3096 1016.3810000000001 2339.6956 990.8032000000001 2487.7776 1184.656 2692.4 814.451 2777.2106000000003 1055.4208 2579.3192 1375.8164000000002 2633.1672000000003 1536.0142 1853.7174 1013.6886000000001 2813.558 1412.1638 2318.1564000000003 1541.3990000000001 </vector>
              <vector>199.5 1120.0 441.0 1051.75 2450.0 997.5 3279.5 922.25 3736.25 943.25 523.25 1776.25 336.0 1580.25 614.25 1454.25 614.25 1454.25 1263.5 1515.5 2156.0 1324.75 1809.5 2024.75 2399.25 1366.75 2682.75 1417.5 2934.75 1723.75 3050.25 1032.5 3391.5 1594.25 3067.75 2028.25 3050.25 2164.75 1986.25 1246.0 3136.0 2082.5 2548.0 2096.5 </vector>
              <vector>88.062 1178.676 353.377 1121.097 1411.25 1124.484 2009.6200000000001 963.037 2452.188 1022.874 500.147 1694.629 370.312 1564.794 546.436 1445.12 576.919 1463.184 898.684 1493.667 1294.963 1305.124 1179.805 1746.563 1559.1490000000001 1302.866 1782.691 1361.574 1921.558 1478.99 2018.652 1084.969 2183.486 1275.77 2153.003 1669.791 2171.067 1755.595 1270.125 1284.802 2294.128 1614.47 1791.723 1725.112 </vector>
              <vector>159.091 1232.95525 502.72756000000004 1205.90978 2084.0921 1205.90978 2857.27436 1112.04609 3309.0928 1212.27342 658.63674 1963.1829400000001 431.13661 1757.9555500000001 720.68223 1608.41001 795.455 1664.09186 1237.7279800000001 1670.4555 1815.22831 1568.63726 1681.59187 2107.95575 2146.1375900000003 1549.54634 2367.27408 1578.18272 2590.00148 1788.18284 2776.1379500000003 1242.50071 2903.41075 1611.59183 2776.1379500000003 2104.77393 2793.63796 2243.1831 1759.54646 1350.6825900000001 3030.68355 2023.63752 2373.63772 2115.9103 </vector>
              <vector>56.79225 146.60325 311.697 216.603 2171.313 146.60325 2554.3305 118.8675 3079.989 138.67875 124.15050000000001 694.7145 145.2825 643.2052500000001 474.14925000000005 581.13 471.50775000000004 581.13 1032.8265000000001 692.0730000000001 1697.1637500000002 556.03575 1466.0325 1109.43 1998.2947500000002 404.14950000000005 2212.2562500000004 545.4697500000001 2446.029 810.9405 2608.4812500000003 233.77275 2770.9335 748.8652500000001 2531.87775 973.3927500000001 2649.4245 1160.9392500000001 1691.88075 309.0555 2844.8955 973.3927500000001 2239.992 1118.67525 </vector>
              <vector>206.36 942.0200000000001 505.18 967.48 2030.1000000000001 1027.78 2720.2000000000003 1027.78 3006.96 1035.8200000000002 692.7800000000001 1963.1000000000001 497.14000000000004 1586.5600000000002 809.36 1370.8200000000002 912.5400000000001 1420.4 1218.0600000000002 1453.9 1839.8200000000002 1283.72 1585.22 1729.94 2134.6200000000003 1321.24 2257.9 1252.9 2437.46 1527.6000000000001 2633.1000000000004 1106.8400000000001 2675.98 1388.24 2578.1600000000003 1800.96 2552.7000000000003 1908.16 1732.6200000000001 1219.4 2725.56 1746.0200000000002 2314.1800000000003 1802.3000000000002 </vector>
              <vector>162.875 922.524 462.565 951.1899999999999 2000.1049999999998 956.4019999999999 2725.8759999999997 945.978 2972.143 951.1899999999999 663.227 1928.4399999999998 459.959 1555.782 773.982 1334.272 863.889 1377.271 1189.639 1411.149 1799.443 1217.002 1562.297 1676.961 2121.284 1232.638 2209.888 1174.003 2413.156 1467.1779999999999 2611.212 1031.9759999999999 2650.3019999999997 1314.7269999999999 2565.607 1732.99 2525.214 1842.442 1695.203 1154.4579999999999 2710.24 1662.628 2303.7039999999997 1705.627 </vector>
            </data>
          </datamatrix>
          <datamatrix visiblename="basal_Tetanurae, centroid size" covarfromorigin="false" matrixtype="1" iscoordinates="false" issymmetrycomponent="false" isasymmetrycomponent="false">
            <data>
              <vector>4374.414507341013 8.383527962942614 </vector>
              <vector>3892.866381571904 8.26690102428109 </vector>
              <vector>6494.524345080765 8.778714692409219 </vector>
              <vector>3625.687186647267 8.195799118053175 </vector>
              <vector>4903.574849654007 8.497719779252225 </vector>
              <vector>5664.609503360822 8.641993239640652 </vector>
              <vector>4528.393488338582 8.41812251724218 </vector>
              <vector>4568.8005616986375 8.427005990292914 </vector>
              <vector>4742.086942000482 8.464232600915413 </vector>
              <vector>4865.562048807997 8.489937516992976 </vector>
              <vector>6003.996636237778 8.700180632499661 </vector>
              <vector>6474.651364300073 8.775650041766793 </vector>
              <vector>4534.645727968374 8.41950223997589 </vector>
              <vector>8559.254058052491 9.05476832258776 </vector>
              <vector>9672.244968477107 9.177015719566644 </vector>
              <vector>4150.917549839212 8.331084685133346 </vector>
              <vector>5619.873682511589 8.634064466213713 </vector>
              <vector>3569.743823024846 8.180249113942592 </vector>
              <vector>4787.266064585994 8.47371476850098 </vector>
              <vector>4943.674798548693 8.505864219981547 </vector>
              <vector>4275.12276469981 8.360568097847382 </vector>
              <vector>4307.582846474637 8.368132201293077 </vector>
            </data>
            <namesvector>Centroid Size	Log Centroid Size</namesvector>
          </datamatrix>
          <datamatrix visiblename="basal_Tetanurae, Procrustes coordinates" covarfromorigin="false" matrixtype="2" iscoordinates="true" issymmetrycomponent="false" isasymmetrycomponent="false">
            <data>
              <vector>-0.3532349102788171 -0.07328057415013389 -0.29083392433014343 -0.057894610052332915 0.04624047027135239 -0.07346514391859253 0.19602431952684016 -0.1012904130434424 0.27967998777161085 -0.10794723469580489 -0.300289938309279 0.05525106096928327 -0.31106694491619913 0.026867679993304933 -0.25140301562804335 0.014251194318130914 -0.24423398678538935 0.017361347275800153 -0.1363430393650019 0.025774204543278847 -0.0030304797977457696 -0.012484572757657953 -0.04208246097829924 0.09991913836777797 0.06189835283664461 -0.03817525711181613 0.10582806732728645 -0.016394029643313268 0.15521870543948146 0.03725671599483239 0.16749070053083448 -0.07784602724946009 0.21341851892483943 -0.02661718706970395 0.1728303223268295 0.06913217479748189 0.187548076144183 0.11633734803088515 -0.005299151288030716 -0.05512336110725445 0.23678468236422873 0.07410477348794224 0.11485564821281918 0.10426277302079512 </vector>
              <vector>-0.36467732850756857 -0.059759407988838345 -0.3086108975332324 -0.0522817259735871 0.06674436397705936 -0.06899351723011352 0.2204215503311505 -0.10068432578358483 0.2691480271011378 -0.10443179656825559 -0.2821508978099547 0.04048762593960099 -0.27812884179575353 0.03513240982262064 -0.26543947231213927 0.0020812160133242275 -0.26529931002961715 0.002163749184472167 -0.13204783414122798 0.02093502832099687 -0.02424631444188352 -0.017227702333422384 -0.046404798892220475 0.08033396691828977 0.04492156755928443 -0.028833223435125257 0.1033284941890726 0.00887527473407058 0.145266600417563 0.032199424819056584 0.18356762894729842 -0.06099866729761439 0.21414563401059916 -0.031507044120247865 0.17992856633511967 0.06926242755915046 0.20513985957678268 0.09994412239121145 -0.019339987578692566 -0.03432889425156366 0.23471093659084283 0.06674021699815232 0.11902245400637941 0.10089084228140702 </vector>
              <vector>-0.363545929179822 -0.06951950169667045 -0.29188619747822686 -0.07419864465268695 0.03669531518857448 -0.09053618362952781 0.19869600513890354 -0.11551193277557485 0.2910501427441596 -0.09775784206936021 -0.2717080395090019 0.07418331689390771 -0.29941258405769056 0.040969837224145954 -0.24847020048582474 0.004956114982644411 -0.2259051279920785 0.020098160288135478 -0.13394119194149998 0.011865485484096872 -0.017589827209797675 -0.01138353052912576 -0.05814465823971597 0.09629310439164537 0.05684855250828896 -0.03952740728682039 0.0978724787314343 -0.011133811080588819 0.14558519622002672 0.02962542637020146 0.17975892407958866 -0.08690270377763816 0.20540648774483347 -0.009599806638254871 0.19209522856752892 0.09162789726107007 0.19725547959261824 0.11636147620663703 -0.02853603971984831 -0.05763286063557068 0.23297739725385594 0.07912279192092125 0.10489858804369255 0.09860061374841343 </vector>
              <vector>-0.36148879681338636 -0.07375628693120975 -0.28803512244613094 -0.07832008747801665 0.005009948289914995 -0.0819136732406762 0.19743474821737386 -0.10946666862596423 0.2882727224208651 -0.10155227369797006 -0.26473118081388225 0.07278001702616822 -0.3026578189507242 0.037605910975112296 -0.24940283079306652 0.015909983239602722 -0.2493184787423897 0.015959653108770937 -0.12878527906037213 0.010590930195320017 -0.011965920016419154 -0.03588806046048059 -0.02695481392691361 0.10209500216620687 0.047922148704032864 -0.03441486611179665 0.10941995610387047 -6.143796920568254E-4 0.14806395165912542 0.026194039576881024 0.1636026316743386 -0.08484550555632052 0.21198682613643396 -0.022970710579489868 0.18637032714298274 0.09367385526929771 0.185446704908576 0.13971775460271596 -0.012661993881787358 -0.06402700666648081 0.24631594468683468 0.07694273779967621 0.10615632550072383 0.0962996350807097 </vector>
              <vector>-0.37024875870332874 -0.07203110671795282 -0.29519316259680023 -0.0754972253043849 0.03693981544372793 -0.09171300927207707 0.18997404472434168 -0.1169235635214118 0.29175604239184105 -0.09369648585401354 -0.26472731327197424 0.07401112132916438 -0.3022311321645664 0.03726652897096301 -0.2462461979630721 0.0033154655485153 -0.22774482587468117 0.016052137877461518 -0.13960938451640367 0.010446208373176636 -0.017327678259556514 -0.01241235356489081 -0.029065730421296527 0.10456393063438787 0.05087365484678471 -0.02198086435049653 0.09792682574319557 -0.01544050234962796 0.14238302999409913 0.026387261050423782 0.1815397724230993 -0.0886931092399936 0.20709193295589443 -0.011958402688496846 0.18712693554997328 0.0920408163048096 0.19120914358031607 0.12287827641227701 -0.02855013050830913 -0.058846681821147696 0.23999488030467786 0.07465708259902845 0.10412823632203784 0.09757447558428584 </vector>
              <vector>-0.37011709454955377 -0.09850164517870641 -0.31004271388719085 -0.0808136283444605 0.04247179446621712 -0.08838982065927878 0.16891631395255274 -0.11183161114719103 0.28562605339654235 -0.12059327350463858 -0.2489960606637259 0.0835021752586621 -0.29880503707994577 0.050236353083541484 -0.24433918130934243 -8.945720698753691E-4 -0.2136312579819665 0.033369100436890155 -0.138148470944235 0.00913542214869327 -0.038362550752555444 -0.029258730747668597 -0.07205323402470117 0.1004538142375694 0.052417856510993566 -0.04513136223473347 0.09861666682794544 -0.02051622852366144 0.15806198917004083 0.043256701352470804 0.17348783247062896 -0.0852491087299174 0.22477957918144195 0.026548962698391104 0.17399951431720115 0.07093737327359764 0.19294082125130443 0.12008878321183032 0.004822378890425736 -0.03928976963909319 0.24442174380760445 0.07358133276484555 0.11393305695031937 0.10935973231273352 </vector>
              <vector>-0.3712072086188967 -0.06522933262644423 -0.3020197690462578 -0.06823044705786613 0.03176911509082525 -0.09326102655167015 0.2204887731694337 -0.1107496791936376 0.2666315283354612 -0.10197056932832124 -0.29060579731524566 0.06343550950557628 -0.3082544430916139 0.038932930746600494 -0.23708647376291375 0.003267797706123004 -0.1914605041306238 0.03875194323389096 -0.13380131122461025 0.011207567876802788 -0.004380115382732927 -0.015133820720093834 -0.06783260720821012 0.08819885399103085 0.0547263761143559 -0.033370594874142796 0.09956959483209911 -0.027022883807883966 0.1510250141713396 0.03345483704474415 0.1930170178707459 -0.08759686317865693 0.20890081374411149 -0.02490102079543087 0.18898111857755578 0.08870687422545427 0.1916464314286599 0.11670906260920669 -0.024081229442747834 -0.0605101912093528 0.2173109518174124 0.09208101829214294 0.10666272407185264 0.11323003411192824 </vector>
              <vector>-0.3626589561595984 -0.07922229363129002 -0.29318943587417057 -0.07622852502573438 0.028276858963962034 -0.08571792669141817 0.19866560686898402 -0.11619089126922277 0.29206620312901016 -0.10720132567767879 -0.2634090800709544 0.07720674505175393 -0.3013636597369598 0.03547870936850433 -0.24033444822096203 0.003998635614349537 -0.2322388230681614 0.007968090523338783 -0.13975293946409909 0.014843313019524946 -0.01843200080388717 -0.016499028853655746 -0.05133277526999389 0.09556871776092013 0.04675805545121041 -0.016835879447371957 0.10512392378514519 -0.007597782962814738 0.14571172946451239 0.02261979371959902 0.17760622059183673 -0.09511573772016323 0.20945987317425935 -0.015218262095797347 0.19023462368895977 0.09071607923945368 0.18933163413193665 0.12296489385409229 -0.030437689848610252 -0.02795393671260499 0.243997100242582 0.07163904021073782 0.10591797902499805 0.10077757172547759 </vector>
              <vector>-0.3592479788073358 -0.07414406453968697 -0.292382344858375 -0.0785727103419344 0.03642137755647771 -0.09253532562111237 0.19006548033154083 -0.12002202220196452 0.29298670994489884 -0.09664504150432121 -0.27076051663454936 0.07312398229254048 -0.3027664226822155 0.03546364132115797 -0.24335320470721447 0.004783548023184578 -0.23481753047154863 0.010459790832338701 -0.13652193298934465 0.013599263934676819 -0.02188930803502226 -0.015604252175958134 -0.0396591907966887 0.10153701335848933 0.05141730945476453 -0.022090336880357195 0.0997045333790606 -0.015171850923557162 0.1475197809874853 0.03228716812591623 0.1787202280593154 -0.09163503725537538 0.2134362577042413 -0.0262444230151826 0.1864351941573419 0.0900721894609076 0.19084340904854064 0.12288938799257959 -0.029690777101544306 -0.02461379857113288 0.24155810185587787 0.07170914921278919 0.10198082460429515 0.10135372847600307 </vector>
              <vector>-0.34215322087412114 -0.09342897114128702 -0.29203526699337984 -0.08682338849362958 0.028213808852942654 -0.07283399138437169 0.20102492533394292 -0.1169065500827598 0.27527805655344767 -0.11234712137812078 -0.28935299892501476 0.05779831041247993 -0.2964862081213212 0.03547330296888461 -0.24397625752651345 0.014435215463755306 -0.24385540617058651 0.014506377587136179 -0.13197718567907826 0.030249088229761998 -0.01279383064526684 5.699663160766912E-4 -0.061875858435129084 0.10061682570864307 0.0520113977148518 -0.03358822258258875 0.10298401145331014 0.012018757732567793 0.1310767641493412 0.020829114405512772 0.15354483951963394 -0.0811043410643005 0.20798491552037432 -0.03495352129523066 0.2126274825409807 0.0860665528132793 0.22354071188177857 0.10762345110451807 -0.027331411994977177 -0.03780323767635401 0.24059449826662166 0.08223794699277914 0.1129562335781628 0.10736443536324772 </vector>
              <vector>-0.344183390784565 -0.07377572146143863 -0.29780793742607775 -0.08193685243378997 0.029894568558079534 -0.07629407487691506 0.18015658676665894 -0.1211249849792833 0.2842459266740951 -0.10906499543106697 -0.2784558466675641 0.06040178434485355 -0.28014610152501856 0.04478228891687016 -0.2650651684963731 -0.0023137972824503663 -0.23115778561954822 0.013557223434299794 -0.14182821359910885 0.025974117929880094 -0.010419629989483993 -0.011293961305088085 -0.0635138557835294 0.10497274770561062 0.06602186077056808 -0.02727982643239544 0.13162298586531612 0.002382709290975887 0.15659660184576613 0.024435500051814628 0.18677669736469457 -0.10142166667349196 0.2103681751889129 -0.04201719942721532 0.1804337059245438 0.0892615818320145 0.18842836447605987 0.12790978866179484 -0.03389942315745667 -0.047187178595784474 0.22451488931516939 0.07085295393327966 0.10741699029886081 0.12917956279752565 </vector>
              <vector>-0.3472433239885571 -0.07089657843967921 -0.29707352596944575 -0.08145794642356624 0.03186949215952958 -0.07575026420633209 0.17715844423926563 -0.12567416652797914 0.2861991140731914 -0.11168645985895234 -0.279236446867788 0.060773861801205115 -0.28390941482599513 0.03906182711841052 -0.26945143631240415 -0.006990955656446512 -0.22713260198511412 0.011820484121293575 -0.1367065643597442 0.028267036005075335 -0.00421460385809998 -0.010780109724926983 -0.062039206475693 0.10297600213863911 0.06656552509845462 -0.009461348864234371 0.1304918837904422 -0.0019438892717546143 0.1537667769119722 0.023555901854825166 0.18156565827005708 -0.10344755271948416 0.2103439919520623 -0.04153422924623032 0.1792306504548397 0.0905049551341932 0.18684680030715245 0.12918477006462425 -0.033378228089363166 -0.044609299657630094 0.22662826673651387 0.07056546792904807 0.1097187487387248 0.12752249442990224 </vector>
              <vector>-0.3630250772533876 -0.06392903391933201 -0.29766578710736863 -0.07552569178180635 0.03422726719290267 -0.09171215170589944 0.19827277181335307 -0.11257124194163268 0.29225169948669694 -0.09414438786015542 -0.2878923699656265 0.061572569898626195 -0.30094582418440474 0.03603557899854133 -0.24852429070136658 0.0050791964567171635 -0.2200894718745424 0.022451743532987317 -0.13168956786380695 0.007341825818304302 -0.014013941423821539 -0.01300881234432737 -0.035402819409007746 0.10131388832837748 0.05150678260320134 -0.01999696013587956 0.10434643528198001 -0.0011366797458849157 0.14160382842604163 0.0218761894466667 0.1645661867726196 -0.09424647241638837 0.20637570635142397 -0.017006980889295524 0.19770050088602054 0.08784424491674525 0.19651644716824865 0.12213321165044526 -0.02513941146145023 -0.05758414447485167 0.2324028001363747 0.0782365112162749 0.10461813512591711 0.09697759695176737 </vector>
              <vector>-0.35021714008562066 -0.05729096896389513 -0.3098228644092346 -0.0620954202032719 0.06743447842458421 -0.08873480026394392 0.2387530816304564 -0.1120028411221476 0.2578957196656211 -0.10789258715512527 -0.2671060494348489 0.055892921970042225 -0.2960514291105925 0.02875870521573466 -0.2579931400194794 0.020037294694711043 -0.25787005165230337 0.020109774059998642 -0.161831324296044 0.007512833980169628 0.004861311224641155 -0.028502903136822733 -0.056012969287936566 0.08435028364224792 0.06357978287331245 -0.03635039882286524 0.11565305718495104 0.005119120135517343 0.1567440825045756 0.04475452008208971 0.1763035550684746 -0.07989474630115925 0.20191465145548965 -0.0036172301669840754 0.18519601404589484 0.07652197051429993 0.1949160174010787 0.10155209779215947 -0.02358623902264232 -0.034218314006257876 0.22468550973007467 0.06181608938329084 0.09255394610954873 0.10417459867221067 </vector>
              <vector>-0.34931965054858777 -0.061882386655871056 -0.302874620413457 -0.06466473409281673 0.057536797847974316 -0.09616541874712073 0.23221148738896022 -0.11867397066766784 0.26342038379156624 -0.1144143084468275 -0.28613290983176404 0.04960071268860265 -0.2806616339703658 0.04264654474186101 -0.25528830225224214 0.021440325309689794 -0.2551396137699435 0.021527879049087227 -0.15595306093895553 0.009219764551207744 0.009820139062719684 -0.028004450744624185 -0.0348905830986977 0.09237142610890074 0.06062093465938215 -0.03437210649465402 0.10927346100712773 -0.01833271236280679 0.1620111683677857 0.05462315575859613 0.19176437987909098 -0.08969160345120973 0.20470129980376633 0.021389442459472968 0.188096194854201 0.07618463222636254 0.18100723298854984 0.10226616239393024 -0.05037543556740339 -0.034649741731515166 0.22118907623861953 0.07438572187102743 0.08898325450167366 0.09519566623637538 </vector>
              <vector>-0.4036757173698282 -0.09015878126572427 -0.3280555966846647 -0.0719608878472133 0.04980842169534483 -0.08673689350605174 0.21280251705298384 -0.09042616732006925 0.2866563542712308 -0.08356660407217709 -0.2485246375306411 0.1288544315525194 -0.25835797596802484 0.06248664785892182 -0.2661047959257981 0.005565282775165458 -0.2257116139860876 0.015275530683754823 -0.14702481851523805 0.00370440580922102 0.014249979572316409 -0.03254776027790624 -0.08393679792930252 0.05605929667328704 0.09937186771940433 -0.02881304773342421 0.11043985841596689 -0.0336917716388543 0.1421576497531811 0.01644537234224811 0.19951293330638392 -0.06919437274359806 0.21496601897809464 -0.008712696470827315 0.16038325901875708 0.06489308694568219 0.16975534258443073 0.10475713562264322 -0.0079921581828139 -0.03959850780054543 0.2160985518651838 0.07853196505536111 0.09318135785912089 0.0988343353575864 </vector>
              <vector>-0.3388283242575574 -0.046156119602708115 -0.29641201218761376 -0.06093106233410118 0.0609256944538644 -0.09304854833483371 0.20800202759067993 -0.11580742583177414 0.28965101320606235 -0.11713585925060224 -0.27358188575811776 0.06741678537883675 -0.3090739152642017 0.03457825253667503 -0.26090596673069905 0.008936348342523732 -0.2607890270178924 0.009005207133614967 -0.1445408201892067 0.012593311649927864 0.012192272485136357 -0.031379482298461554 -0.041606412766447755 0.09716970182481274 0.05619111055632855 -0.026731436526829924 0.10726570422821322 -0.020800974932564713 0.15558314481466462 0.0308827566970102 0.16851866259131265 -0.09355272103909221 0.23540841549790137 0.002550501931965583 0.1827797072661467 0.08366042227943912 0.18125004049566742 0.1082420371295119 -0.018825554026791737 -0.04360547003187809 0.19578985868293666 0.09243560878020853 0.09100626632961312 0.10167816649831957 </vector>
              <vector>-0.36592971939042823 -0.07672492846702059 -0.2908250123040875 -0.08954243812342537 0.006347156688143674 -0.07570951014480072 0.1762306529352618 -0.11357785200544529 0.2994782877468719 -0.09141438540699563 -0.2567433968811898 0.07317190000462853 -0.29152150573835617 0.03514850895882227 -0.2406307376777623 0.003715067390560555 -0.2322494991476117 0.009185861897190097 -0.1422763376677836 0.02163280445878501 -0.028615916350688664 -0.026332127937520756 -0.06640707366097279 0.0961083427619076 0.04553078031000876 -0.023782051209600395 0.10747061516582394 -0.004566517212370811 0.14503471869554121 0.030152145227382927 0.17713292848226816 -0.07929052542568595 0.22098288878022826 -0.023606147363522186 0.20749417002328732 0.08654294819263275 0.2115188045639561 0.11089905515428743 -0.03538204774535667 -0.032461942645915065 0.2478210314047807 0.07278429358174537 0.10553921176806635 0.09766749831435889 </vector>
              <vector>-0.3663775961663986 -0.07070373569263472 -0.2947959326855192 -0.07887133974963409 0.03562204833924585 -0.09051521954923944 0.19646997278671524 -0.11581917058537844 0.2915866474312434 -0.09822165480416757 -0.25666612386177357 0.07818558725774084 -0.3056669289861369 0.03699324024125942 -0.2462928893917895 0.0036164626777585463 -0.23026006601642426 0.014697114510345086 -0.13780392483605514 0.012773461710324622 -0.017877097744709088 -0.012768309576098803 -0.04185768258274128 0.10089697611087206 0.051118066292276304 -0.019198461623266112 0.09753385778722407 -0.014823868458526188 0.14560615481407402 0.027413055550944806 0.1804703875859991 -0.0879687717963505 0.20978494306438208 -0.011798457164180435 0.18681930120620457 0.09216936441559168 0.1914968334757933 0.12096475335128873 -0.031117255401823102 -0.05786410407949763 0.2393929751131833 0.07336019426121435 0.10281430977703124 0.09748288299163257 </vector>
              <vector>-0.34140052449395375 -0.06716509387143908 -0.2886038748748149 -0.05651233085234959 0.08756839763268608 -0.09543328368305407 0.16588497537327715 -0.10638414362271233 0.2725831361908621 -0.10931192927126969 -0.3195795855243236 0.043636591650757416 -0.3162972326408713 0.0326216588152384 -0.25058604416802344 0.015406312548471354 -0.2509288460209989 0.015551719297968628 -0.13572179567821685 0.030347107147213184 -0.002716481335982306 -0.006196123050843483 -0.04222144860468861 0.10923697731493526 0.05647116395230179 -0.04078851705366245 0.10183696034985922 -0.01509053519754061 0.1527714052416312 0.035564313694323405 0.17803985677260875 -0.08374821322115161 0.21786643242202255 0.018277143355440305 0.17258007338062223 0.067634420290542 0.19873102051968874 0.10407835128497772 -0.007225735369756975 -0.05598614046960466 0.2359172237413137 0.06337096231415894 0.11503092313475805 0.1008907525796006 </vector>
              <vector>-0.3826132145444265 -0.09642353976727726 -0.3122972826652724 -0.09267397387043957 0.04628307671677138 -0.08984092051347038 0.20839713524595577 -0.09510440136655564 0.2759864775174228 -0.09523968300836928 -0.26116599772140014 0.13905168598827142 -0.30964850601782395 0.05253568243259228 -0.2381144124071261 -2.5116247613876305E-4 -0.21358994491483896 0.01062817764555174 -0.1413300781447382 0.016202087110083203 0.0033719696189367272 -0.02825496881270539 -0.05303389103760366 0.07852957276019018 0.07289803349315054 -0.021761436722345255 0.10155553156609654 -0.0383941392311941 0.1457470201258813 0.0246307997875274 0.18850234168779803 -0.07582216019215299 0.20084570516066794 -0.009959945768062054 0.18082676739079037 0.0877296340249942 0.17574170690068527 0.11317476678516918 -0.02217415524155728 -0.04269754742617156 0.2151703201238167 0.07379256387566936 0.11864139714681385 0.0901489087448338 </vector>
              <vector>-0.38107526757934607 -0.09427721377266333 -0.31116345543596263 -0.08832143880485208 0.04744743384588037 -0.09063375208536617 0.2166654768881376 -0.09490307234773449 0.27440135157996487 -0.09416277075290691 -0.26239886419154773 0.13844980447290656 -0.31040770354543956 0.05248306870542118 -0.23789061242958393 2.916864990599507E-4 -0.21686538115929332 0.010121814861776907 -0.14058487355252852 0.01722645463647763 0.0011585130184744064 -0.029319823196827875 -0.05302682056351803 0.0785975903641364 0.0762168100043606 -0.02651614705695274 0.09704217756808975 -0.04008596115992694 0.14507201094059108 0.027611504745149597 0.19016063643531128 -0.07452253566778236 0.20014821404695235 -0.00857347595805365 0.1812416598661861 0.08920926146518907 0.1722162864743788 0.11490903564691675 -0.02319851024444898 -0.043801471598793044 0.21495704452676126 0.07255205053000557 0.11988387350658207 0.08366539047482015 </vector>
            </data>
          </datamatrix>
        </datavector>
        <classifiernames>specimens</classifiernames>
        <classifiermat>
          <vector>MOR_Rauhut</vector>
          <vector>DINO_Chure</vector>
          <vector>UUVP_Holtz</vector>
          <vector>TTU</vector>
          <vector>UUVP_Westheide</vector>
          <vector>SMA_Foth</vector>
          <vector>Dracula_Foth</vector>
          <vector>UUVP_Paul08</vector>
          <vector>UUVP_Paul04</vector>
          <vector>UUVP_Foth</vector>
          <vector>AMNH_Molnar</vector>
          <vector>AMNH_Osborn</vector>
          <vector>UUVP_Molnar</vector>
          <vector>Acro_Currie</vector>
          <vector>Acro_Eddy</vector>
          <vector>Mono_Brusatte</vector>
          <vector>Sin_Currie</vector>
          <vector>UUVP_Fatovsky</vector>
          <vector>UUVP_Madsen</vector>
          <vector>MOR_Foth</vector>
          <vector>Mono_Rauhut</vector>
          <vector>Mono_Zhao</vector>
        </classifiermat>
        <idvec>0	1	2	3	4	5	6	7	8	9	10	11	12	13	14	15	16	17	18	19	20	21</idvec>
        <meanconfig>-0.36147586949795835 -0.07401169484008648 -0.2996193971457921 -0.07424341405644999 0.041533986438911846 -0.08590611162799389 0.1996689498775804 -0.11098395890741519 0.2821296175192638 -0.10319993589077728 -0.2738279971618257 0.074035840985824 -0.2974482392897373 0.0396163322279629 -0.25031359451007906 0.006392575459971662 -0.23410405247325636 0.01593740366255017 -0.13946454313487722 0.015974623769681756 -0.009191886866610367 -0.019259587192410478 -0.05133434951787764 0.09418923514858535 0.05844945409245278 -0.028590897863243585 0.10613214002652321 -0.012471029831899842 0.1487548783688509 0.030275258986282593 0.17889318274472446 -0.0851267473962267 0.21137805826358783 -0.013728667741224353 0.1851550598873621 0.08338148920191767 0.19106032585910843 0.11570844190698651 -0.023336372090226647 -0.045199709127681814 0.23060153567296662 0.07479547604592267 0.1063591129369087 0.10241507707972425 </meanconfig>
        <omitflag>false	false	false	false	false	false	false	false	false	false	false	false	false	false	false	false	false	false	false	false	false	false</omitflag>
        <uniquenumvec>2 3 4 5 6 7 8 9 10 11 12 13 14 15 16 17 18 19 20 21 22 23 </uniquenumvec>
      </morphojset_contents>
    </morphojset>
    <morphojset>
      <morphojset_contents visiblename="basal_Tetenurae_ERROR" uniqueid="24" alignmentmethod="1" dimension="2" hasprocrustesfit="true" hasrawdata="true" linkedoutlinenumber="0" linkedwireframenumber="0" nincl="10" nlmk="22" nobs="10" objsymmetry="false" procsumsquare="1.8870778812060302E-4" procrustesfitfromparentset="false">
        <alignmentvectors>
          <vector>0.0 </vector>
          <vector>0.0 </vector>
          <vector>0.0 </vector>
          <vector>0.0 </vector>
          <vector>0.0 </vector>
          <vector>0.0 </vector>
          <vector>0.0 </vector>
          <vector>0.0 </vector>
          <vector>0.0 </vector>
          <vector>0.0 </vector>
          <vector>0.0 </vector>
          <vector>0.0 </vector>
          <vector>0.0 </vector>
          <vector>0.0 </vector>
          <vector>0.0 </vector>
          <vector>0.0 </vector>
          <vector>0.0 </vector>
          <vector>0.0 </vector>
          <vector>0.0 </vector>
          <vector>0.0 </vector>
          <vector>0.0 </vector>
          <vector>0.0 </vector>
        </alignmentvectors>
        <datavector>
          <datamatrix visiblename="basal_Tetenurae_ERROR, raw data" covarfromorigin="false" matrixtype="0" iscoordinates="true" issymmetrycomponent="false" isasymmetrycomponent="false">
            <data>
              <vector>242.08277999999999 786.03987 511.87382999999994 863.3313599999999 1984.78713 848.7480599999999 2642.49396 751.03995 3008.5347899999997 734.9983199999999 452.0823 1354.78857 409.79073 1229.3721899999998 672.29013 1184.1639599999999 702.9150599999999 1198.7472599999999 1172.49732 1252.7054699999999 1760.2043099999999 1106.87247 1572.07974 1591.03803 2047.4953199999998 1004.78937 2235.61989 1106.87247 2442.70275 1348.95525 2514.16092 848.7480599999999 2706.66048 1079.1642 2514.16092 1490.4132599999998 2571.03579 1698.95445 1757.28765 920.2062299999999 2792.7019499999997 1522.49652 2254.57818 1636.24626 </vector>
              <vector>246.45776999999998 790.41486 517.70715 864.78969 1984.78713 850.2063899999999 2624.9939999999997 753.95661 3008.5347899999997 737.9149799999999 441.87399 1353.33024 403.95741 1226.45553 682.49844 1188.5389499999999 702.9150599999999 1198.7472599999999 1171.03899 1245.41382 1764.5792999999999 1109.78913 1569.1630799999998 1593.9546899999998 2048.95365 1001.87271 2238.53655 1108.3308 2444.16108 1347.4969199999998 2506.8692699999997 851.66472 2703.7438199999997 1074.78921 2514.16092 1490.4132599999998 2568.11913 1697.4961199999998 1749.9959999999999 927.4978799999999 2791.2436199999997 1521.03819 2263.32816 1633.3295999999998 </vector>
              <vector>246.45776999999998 787.4982 511.87382999999994 864.78969 1984.78713 850.2063899999999 2623.5356699999998 756.8732699999999 3008.5347899999997 736.45665 440.41565999999995 1350.41358 403.95741 1226.45553 672.29013 1185.62229 695.6234099999999 1200.20559 1171.03899 1245.41382 1760.2043099999999 1108.3308 1569.1630799999998 1596.87135 2054.7869699999997 1004.78937 2235.61989 1108.3308 2436.8694299999997 1343.12193 2511.24426 851.66472 2705.2021499999996 1071.8725499999998 2519.99424 1493.32992 2579.78577 1698.95445 1754.37099 921.6645599999999 2791.2436199999997 1518.12153 2260.4114999999997 1636.24626 </vector>
              <vector>249.37443 787.4982 514.79049 864.78969 1971.6621599999999 851.66472 2614.7856899999997 756.8732699999999 3008.5347899999997 736.45665 434.58234 1347.4969199999998 406.87406999999996 1229.3721899999998 678.1234499999999 1185.62229 694.16508 1195.8306 1173.9556499999999 1252.7054699999999 1760.2043099999999 1108.3308 1572.07974 1598.3296799999998 2048.95365 1007.7060299999999 2232.70323 1109.78913 2439.78609 1343.12193 2506.8692699999997 851.66472 2705.2021499999996 1074.78921 2517.0775799999997 1493.32992 2571.03579 1697.4961199999998 1754.37099 924.5812199999999 2794.1602799999996 1521.03819 2257.49484 1636.24626 </vector>
              <vector>243.54110999999997 787.4982 511.87382999999994 864.78969 1984.78713 850.2063899999999 2638.11897 751.03995 3008.5347899999997 733.53999 437.49899999999997 1346.0385899999999 403.95741 1223.5388699999999 682.49844 1188.5389499999999 701.45673 1198.7472599999999 1173.9556499999999 1246.87215 1760.2043099999999 1109.78913 1569.1630799999998 1596.87135 2048.95365 1009.16436 2238.53655 1108.3308 2447.0777399999997 1347.4969199999998 2506.8692699999997 850.2063899999999 2708.11881 1079.1642 2519.99424 1490.4132599999998 2571.03579 1697.4961199999998 1754.37099 924.5812199999999 2791.2436199999997 1521.03819 2257.49484 1633.3295999999998 </vector>
              <vector>243.54110999999997 787.4982 514.79049 867.7063499999999 1987.7037899999998 847.28973 2624.9939999999997 753.95661 3009.9931199999996 733.53999 440.41565999999995 1350.41358 411.24906 1232.28885 682.49844 1185.62229 710.2067099999999 1200.20559 1173.9556499999999 1245.41382 1763.12097 1108.3308 1567.7047499999999 1592.4963599999999 2051.87031 1004.78937 2238.53655 1109.78913 2444.16108 1350.41358 2509.78593 851.66472 2705.2021499999996 1076.2475399999998 2517.0775799999997 1494.7882499999998 2568.11913 1697.4961199999998 1754.37099 924.5812199999999 2798.53527 1516.6632 2260.4114999999997 1633.3295999999998 </vector>
              <vector>243.54110999999997 790.41486 514.79049 861.87303 1981.8704699999998 850.2063899999999 2623.5356699999998 755.41494 3008.5347899999997 733.53999 441.87399 1350.41358 406.87406999999996 1226.45553 679.58178 1188.5389499999999 698.5400699999999 1198.7472599999999 1173.9556499999999 1249.78881 1763.12097 1108.3308 1569.1630799999998 1593.9546899999998 2051.87031 1001.87271 2235.61989 1109.78913 2449.9944 1359.16356 2511.24426 851.66472 2705.2021499999996 1068.95589 2519.99424 1494.7882499999998 2560.82748 1697.4961199999998 1754.37099 924.5812199999999 2794.1602799999996 1518.12153 2260.4114999999997 1633.3295999999998 </vector>
              <vector>246.45776999999998 793.33152 514.79049 864.78969 1977.4954799999998 851.66472 2624.9939999999997 753.95661 3009.9931199999996 736.45665 441.87399 1356.2468999999999 401.04074999999995 1223.5388699999999 682.49844 1188.5389499999999 702.9150599999999 1198.7472599999999 1171.03899 1246.87215 1763.12097 1109.78913 1569.1630799999998 1593.9546899999998 2048.95365 998.9560499999999 2235.61989 1108.3308 2442.70275 1347.4969199999998 2514.16092 851.66472 2705.2021499999996 1076.2475399999998 2519.99424 1494.7882499999998 2573.9524499999998 1697.4961199999998 1749.9959999999999 924.5812199999999 2791.2436199999997 1521.03819 2257.49484 1636.24626 </vector>
              <vector>243.54110999999997 790.41486 514.79049 864.78969 1980.41214 850.2063899999999 2614.7856899999997 753.95661 3009.9931199999996 736.45665 440.41565999999995 1343.12193 406.87406999999996 1226.45553 678.1234499999999 1185.62229 705.8317199999999 1198.7472599999999 1171.03899 1242.49716 1760.2043099999999 1108.3308 1572.07974 1593.9546899999998 2047.4953199999998 1001.87271 2235.61989 1109.78913 2444.16108 1350.41358 2517.0775799999997 850.2063899999999 2708.11881 1079.1642 2514.16092 1490.4132599999998 2571.03579 1698.95445 1754.37099 924.5812199999999 2795.61861 1515.2048699999998 2260.4114999999997 1633.3295999999998 </vector>
              <vector>243.54110999999997 790.41486 514.79049 864.78969 1994.99544 847.28973 2614.7856899999997 756.8732699999999 3012.90978 736.45665 437.49899999999997 1346.0385899999999 403.95741 1226.45553 678.1234499999999 1188.5389499999999 702.9150599999999 1195.8306 1171.03899 1245.41382 1757.28765 1105.4141399999999 1569.1630799999998 1593.9546899999998 2048.95365 1001.87271 2235.61989 1105.4141399999999 2436.8694299999997 1343.12193 2509.78593 850.2063899999999 2708.11881 1074.78921 2522.9109 1494.7882499999998 2568.11913 1697.4961199999998 1757.28765 924.5812199999999 2794.1602799999996 1521.03819 2254.57818 1633.3295999999998 </vector>
            </data>
          </datamatrix>
          <datamatrix visiblename="basal_Tetenurae_ERROR, centroid size" covarfromorigin="false" matrixtype="1" iscoordinates="false" issymmetrycomponent="false" isasymmetrycomponent="false">
            <data>
              <vector>4374.411104122024 8.38352718495957 </vector>
              <vector>4367.1163846612035 8.381858204071856 </vector>
              <vector>4376.945283031251 8.384106336091795 </vector>
              <vector>4369.051383906725 8.382301189904643 </vector>
              <vector>4376.76099324765 8.384064230547512 </vector>
              <vector>4369.065920627008 8.382304517101973 </vector>
              <vector>4372.202685386408 8.383022208099796 </vector>
              <vector>4372.140754850649 8.383008043391792 </vector>
              <vector>4370.090814499302 8.382539069223661 </vector>
              <vector>4372.594854896987 8.383111900173063 </vector>
            </data>
            <namesvector>Centroid Size	Log Centroid Size</namesvector>
          </datamatrix>
          <datamatrix visiblename="basal_Tetenurae_ERROR, Procrustes coordinates" covarfromorigin="false" matrixtype="2" iscoordinates="true" issymmetrycomponent="false" isasymmetrycomponent="false">
            <data>
              <vector>-0.3521062304595169 -0.07487950688188093 -0.28990615602059505 -0.05915428237594681 0.04654092518644486 -0.0730526946854733 0.1961218683504275 -0.10009656043355623 0.27964505361362424 -0.10638786558332834 -0.3000427161566802 0.0535695760830611 -0.3106057168381012 0.02521610310688413 -0.2509504186047484 0.013003250678150672 -0.2438482596250908 0.016115728183890426 -0.13616448292541172 0.025076171797744698 -0.002923158591324783 -0.012461747648378003 -0.042435254548099134 0.09951670254047319 0.06198878835893295 -0.037848071824592884 0.10570640594022317 -0.01587222770706069 0.15476020093550844 0.03795664671525367 0.16749960024838867 -0.07685024475316786 0.2131375337755907 -0.02558254030090642 0.17210276545052786 0.06976634977962037 0.18659429627626894 0.11700871322630498 -0.0049287180815033435 -0.0550929024374417 0.23597782403333953 0.07509896974583928 0.11383584968179608 0.10495043277451084 </vector>
              <vector>-0.3514053195647779 -0.07432888216038105 -0.28879791344187655 -0.05922042834535635 0.0468790068676852 -0.07291126121546818 0.1927279586645477 -0.09945843873290208 0.28039815116247574 -0.10583660845407791 -0.30270673157041844 0.053130063693644605 -0.3122802759346184 0.024359032423602836 -0.24879642263279148 0.013715181315890989 -0.24405149802186346 0.01590754560028569 -0.13657970047699045 0.02328490784098481 -0.0016894954977744736 -0.011944939346124079 -0.0429989116160531 0.10024811963427577 0.06263550356447002 -0.038651249100795135 0.1067777944111491 -0.015623389932410636 0.15552815222425473 0.037664991088360286 0.1663815346192896 -0.07626177489161479 0.21301601975318046 -0.02658319259740164 0.17255801527083606 0.06988117359924038 0.18636913345313424 0.1168967489198246 -0.006313666322492692 -0.053564176313626616 0.23619179096135093 0.07493513713083051 0.11615687412728347 0.10436143984321804 </vector>
              <vector>-0.350541236981701 -0.07466726415397082 -0.2893831271257827 -0.05889573805453523 0.04687104509172018 -0.07265290612436008 0.19207623265715543 -0.0984884144442998 0.27985086850510044 -0.10587623465521637 -0.3022636860613171 0.052508161254861 -0.3114668703527033 0.024458949020886182 -0.2504789196150815 0.013234637626294853 -0.24504725057292642 0.016399719312756494 -0.13616038317219617 0.02335806210561727 -0.0025878392930643816 -0.012117255461362622 -0.042755971599141636 0.10079923101454616 0.06395064323646735 -0.037847565480759196 0.10597901044703231 -0.015482767809857065 0.15359888699756297 0.03670995575170619 0.16710417413681264 -0.07604672117983392 0.21295566318516881 -0.027132651986292583 0.17364474122522128 0.07042328418666367 0.18875446283609593 0.11695684173531395 -0.005241380864926753 -0.054703426879101014 0.23576330947254104 0.07416455219012894 0.11537762784796189 0.10489755203081348 </vector>
              <vector>-0.350206783072263 -0.07496319435427551 -0.28893562934163225 -0.05917217787421603 0.04426571940281174 -0.07255610679717442 0.1907203938849329 -0.09882467722175865 0.28065454194575296 -0.10630121190693942 -0.303845519839834 0.05183038797126318 -0.3110262230550373 0.025003902635110993 -0.24928307338860536 0.013062220762837497 -0.245540382868068 0.01528331739839819 -0.13537140167880038 0.02487593196969626 -0.00228152858816687 -0.012330700249601858 -0.041828018982337796 0.1011089589217235 0.06305987667158018 -0.03740863048172545 0.1058244898055523 -0.015363974815071978 0.15486239131191684 0.036540993431373146 0.16670731590544913 -0.07636983623737988 0.21367069066956565 -0.02673794193041415 0.17361502646678023 0.07035393624647782 0.18741410192420146 0.11667743202328452 -0.004925397632441443 -0.05432631892545583 0.2372018625986865 0.07471845809056704 0.11524754785995546 0.10489923134328138 </vector>
              <vector>-0.3515034897002565 -0.07440556560982728 -0.2896653739781633 -0.058698405255939 0.0465933407330901 -0.0726976144955669 0.19507423342484959 -0.10007624034653992 0.2795381758783139 -0.10675571788112594 -0.3031642365180431 0.05174156357974996 -0.3117113369776491 0.02400965907148246 -0.24835538009696032 0.013999243873192287 -0.24395197854189166 0.016193164931262966 -0.1357003762185509 0.02376080253164666 -0.0028136325464591396 -0.01179082469840096 -0.042912970057255605 0.10082631917592297 0.06239823955022005 -0.03686170940407774 0.1064109498715022 -0.015588592971374663 0.1557671779548853 0.03751844609109135 0.1658195435494807 -0.07647924878370117 0.21343664119427058 -0.025650651266224345 0.1734540855660026 0.06962762554130235 0.18661026109570156 0.11654873542408967 -0.005487304952510928 -0.05404388820883979 0.2356202589202617 0.07465656175493293 0.11454317184916023 0.10416633694694431 </vector>
              <vector>-0.35223872483767443 -0.07497590319996575 -0.28962145296214686 -0.058526593822949224 0.04720265880369141 -0.07351665189165242 0.19234545934843814 -0.09933389207852968 0.2802809646333781 -0.10670202631999672 -0.30325477310656346 0.052426295327037485 -0.3107549888808589 0.025606525714594874 -0.2490265914392893 0.013029980760057177 -0.24258544769991106 0.016172157131769366 -0.1361740889247716 0.023265694288504946 -0.002347630316450928 -0.012223307369560676 -0.04366208592521429 0.09991122806155861 0.06298586587734212 -0.037934080562150294 0.10642624320229759 -0.015220445014459596 0.15515401262582204 0.03838803578020034 0.16667316920287856 -0.07617347965638373 0.21295313184558157 -0.026163415908226816 0.17284705109452628 0.0709066371897233 0.18594430744984833 0.11692373467221297 -0.0056367620649881815 -0.054199493597465793 0.2373910459747853 0.0739392191288791 0.11509863609927933 0.10439978136680197 </vector>
              <vector>-0.3516978285289373 -0.07413923305376013 -0.2891800833540325 -0.059729713932205386 0.04612571243214265 -0.0728166559052683 0.1921433222606464 -0.09904427596247473 0.2800024723178801 -0.10677951271974231 -0.3023796808418787 0.052473241158644136 -0.3112614026329308 0.024383823622922067 -0.24918708559997357 0.013778832176660968 -0.2447805155333935 0.01597790608221615 -0.135733427475201 0.024269886044811364 -0.0020492422403184957 -0.012253269903565409 -0.04294077091561517 0.10014261310653497 0.06320553417068672 -0.03864142798402346 0.10597894175021902 -0.01527577445229992 0.15675815010842323 0.04021100623753576 0.16715602096699697 -0.07624310445468493 0.21303996784792759 -0.027945782526254105 0.17372407775432558 0.07071899213035993 0.18449872049481172 0.11676996320832937 -0.005354631851329434 -0.05419805420741699 0.23656681091933987 0.07410597826900427 0.11536493795021058 0.10423456306467575 </vector>
              <vector>-0.35093965572219055 -0.07371993248923817 -0.28909415814048317 -0.059263331109686415 0.045210240838674115 -0.07251096977147377 0.19255360982281555 -0.09938459383673363 0.2804475928827712 -0.1060824857361628 -0.30232103389424225 0.05360197126818368 -0.31258580242760725 0.0235490099339241 -0.24848556593090645 0.013575720003289169 -0.2437464978673447 0.01576646663879454 -0.13638918792340696 0.023489070752957208 -0.001990707636420893 -0.011998037484774496 -0.04294053566362904 0.10004827031707707 0.06257849647456509 -0.039338544588637565 0.10601943257371621 -0.01564154890399491 0.1550371759294587 0.0375846879370185 0.16789999440050893 -0.07627060767639683 0.21314822927030203 -0.026265953294384425 0.17373902317699705 0.0707162206364875 0.1874947582041209 0.11668028383745073 -0.006288740957180863 -0.054247397151992914 0.2359346128874613 0.07481709858707049 0.11471871970202095 0.10489460213122324 </vector>
              <vector>-0.3518590676647326 -0.07384410495606566 -0.2892847160468641 -0.05878451407806299 0.04582301784415709 -0.07266275879817824 0.1902227134714861 -0.099240018608993 0.2804874566284783 -0.10608544399550374 -0.30285466885511414 0.051153246601361016 -0.3113654352671043 0.02471090917436005 -0.2496198067514573 0.013420450881197633 -0.24318805925952608 0.016223032881385373 -0.1364725047373326 0.022882979575114065 -0.0026854785741390976 -0.01204126797620149 -0.042219498811520526 0.10038244032835586 0.0622570768769591 -0.038456635979233336 0.10606064713821774 -0.01512757971217327 0.15548846685946674 0.03840720602437282 0.16856750568125223 -0.07652319924362051 0.21390888699604782 -0.02553090221273902 0.17250571506700624 0.06992399724234742 0.18701406735114 0.11721178215975069 -0.005341446422122759 -0.05402596545770965 0.23705819376295714 0.07356963299252564 0.11549693471274453 0.10443671315770851 </vector>
              <vector>-0.3515778544176913 -0.07370525790256327 -0.2890367958527448 -0.058663881933027226 0.04919047541508428 -0.07335793517390382 0.19021259366692558 -0.09850359165144659 0.2810705138214754 -0.10604679998833647 -0.30322769592337323 0.051901177351189084 -0.31175876886636456 0.0248084996058452 -0.2493622558798219 0.014160569173873667 -0.24364257777222886 0.01564825147366806 -0.13627788708328448 0.023600275724728996 -0.0032812179515190345 -0.01263703922831734 -0.042754342098396375 0.10039547438748789 0.06264141576433266 -0.03841229811060208 0.10605869829544473 -0.016092777343310057 0.15377883943508489 0.036789906762044605 0.16688538714905884 -0.07641037424554996 0.21384395266352896 -0.026506808623094045 0.17454235476837035 0.07083701840138742 0.18634082647149616 0.11684655202966286 -0.0045876957137348726 -0.05397288528304542 0.2367357656383998 0.07487772598780605 0.1142062684699607 0.10444419858550215 </vector>
            </data>
          </datamatrix>
        </datavector>
        <classifiernames>spec</classifiernames>
        <classifiermat>
          <vector>a</vector>
          <vector>s</vector>
          <vector>d</vector>
          <vector>f</vector>
          <vector>e</vector>
          <vector>f</vector>
          <vector>e</vector>
          <vector>e</vector>
          <vector>e</vector>
          <vector>e</vector>
        </classifiermat>
        <idvec>0	1	2	3	4	5	6	7	8	9</idvec>
        <meanconfig>-0.35140761909497414 -0.07436288447619285 -0.28929054062643217 -0.05901090667819248 0.04647021426155017 -0.07287355548585195 0.19241983855522254 -0.09924507033172343 0.28023757913892516 -0.10628539072404303 -0.30260607427674646 0.05243356842889953 -0.3114816821232976 0.02461064143096129 -0.2493545519939636 0.013498008725144492 -0.24403824677622446 0.01596872896344273 -0.13610234406159466 0.023786378263180634 -0.0024649931235638098 -0.012179838936628695 -0.042744836021726275 0.1003379357487956 0.06277014405455562 -0.038140021351659725 0.10612426134353545 -0.015528907866201279 0.1550733454382384 0.037777187581895674 0.16706942458601165 -0.07636285911223337 0.21331107172011649 -0.026409984064593762 0.17327328558405936 0.07031552349536102 0.18670349355568197 0.11685207872362247 -0.005410574486323127 -0.05423745084620958 0.23644414751691234 0.07448833338775843 0.11500465683003733 0.10456848512446798 </meanconfig>
        <omitflag>false	false	false	false	false	false	false	false	false	false</omitflag>
        <uniquenumvec>25 26 27 28 29 30 31 32 33 34 </uniquenumvec>
      </morphojset_contents>
    </morphojset>
    <morphojset>
      <morphojset_contents visiblename="basal_Saurischia" uniqueid="36" alignmentmethod="1" dimension="2" hasprocrustesfit="true" hasrawdata="true" linkedoutlinenumber="0" linkedwireframenumber="0" nincl="19" nlmk="22" nobs="19" objsymmetry="false" procsumsquare="0.20017244216264246" procrustesfitfromparentset="false">
        <alignmentvectors>
          <vector>0.0 </vector>
          <vector>0.0 </vector>
          <vector>0.0 </vector>
          <vector>0.0 </vector>
          <vector>0.0 </vector>
          <vector>0.0 </vector>
          <vector>0.0 </vector>
          <vector>0.0 </vector>
          <vector>0.0 </vector>
          <vector>0.0 </vector>
          <vector>0.0 </vector>
          <vector>0.0 </vector>
          <vector>0.0 </vector>
          <vector>0.0 </vector>
          <vector>0.0 </vector>
          <vector>0.0 </vector>
          <vector>0.0 </vector>
          <vector>0.0 </vector>
          <vector>0.0 </vector>
          <vector>0.0 </vector>
          <vector>0.0 </vector>
          <vector>0.0 </vector>
        </alignmentvectors>
        <datavector>
          <datamatrix visiblename="basal_Saurischia, raw data" covarfromorigin="false" matrixtype="0" iscoordinates="true" issymmetrycomponent="false" isasymmetrycomponent="false">
            <data>
              <vector>67.19999999999999 141.39999999999998 148.75 148.39999999999998 525.35 155.75 670.9499999999999 92.39999999999999 750.75 39.9 124.24999999999999 270.2 130.2 263.9 195.29999999999998 199.85 221.54999999999998 218.04999999999998 321.29999999999995 262.5 431.2 197.04999999999998 347.9 293.29999999999995 475.29999999999995 197.04999999999998 569.0999999999999 199.85 607.5999999999999 232.39999999999998 675.15 111.64999999999999 680.4 166.25 664.65 280.34999999999997 639.0999999999999 306.25 427.7 192.85 711.9 275.09999999999997 520.1 313.95 </vector>
              <vector>82.24953000000001 421.16426 207.08215 448.58077000000003 862.16174 426.99756 1079.1605 348.24801 1205.7431100000001 308.58157 284.08171 677.24613 254.33188 643.99632 341.24805000000003 537.24693 362.83126 566.99676 550.6635200000001 550.6635200000001 691.82938 488.24721 610.16318 642.2463300000001 793.3288 494.66384 949.66124 504.58045 1030.74411 573.99672 1030.74411 379.74783 1104.82702 504.58045 1080.91049 663.24621 1090.8271 698.82934 673.7461500000001 481.83058 1175.9932800000001 692.4127100000001 952.57789 715.16258 </vector>
              <vector>110.56755 459.7701 321.3618 499.5426 1229.7657 512.2698 1523.28675 350.79345 1713.3993 252.9531 190.908 731.814 307.0437 782.7228 470.11095 617.2692 470.11095 617.2692 792.2682 734.20035 1012.60785 596.5875 895.6767 805.79085 1104.88005 606.92835 1335.56055 615.6783 1449.3099 661.8144 1551.92295 393.74775 1543.96845 544.88325 1613.1725999999999 787.4955 1553.51385 854.3133 1021.3578 592.61025 1614.7635 786.70005 1325.2196999999999 867.0405 </vector>
              <vector>79.1336 369.0365 271.6413 423.8213 1065.26 448.93100000000004 1366.5764000000001 364.47110000000004 1540.0616 276.9676 215.3347 655.1349 316.5344 701.5498 431.4303 539.4781 438.27840000000003 547.0871 661.9830000000001 603.3937 878.8395 496.1068 726.6595 731.2249 1034.824 523.4992 1206.0265 563.8269 1301.8999000000001 612.5245 1308.748 416.2123 1427.4484 545.5653 1470.0588 728.1813 1487.5595 760.9 902.4274 494.58500000000004 1551.4751 741.1166000000001 1253.2023 741.1166000000001 </vector>
              <vector>57.0675 363.7102 268.59770000000003 418.495 1084.2825 448.1701 1369.6200000000001 332.5133 1565.1713 321.8607 149.8973 634.5906 222.9437 657.4176 397.1898 511.32480000000004 437.5175 537.1954000000001 659.7003 627.7425000000001 898.6229000000001 504.4767 763.9436000000001 728.1813 1019.606 514.3684000000001 1269.1812 576.0013 1331.575 632.3079 1362.011 376.6455 1459.4062000000001 579.0449 1506.582 748.7256 1473.1024 782.9661 945.7987 505.2376 1521.8 758.6173 1222.7663 808.0758000000001 </vector>
              <vector>74.7723 403.29314999999997 262.4985 440.6793 1132.7208 462.15645 1327.60605 365.907 1606.809 280.79385 183.74895 668.178 270.453 699.20055 420.79305 571.1331 420.79305 571.1331 716.70045 638.74635 925.9037999999999 528.1788 878.97225 783.51825 1038.8577 550.4514 1317.2652 555.2241 1433.4009 608.5192499999999 1439.7645 367.4979 1542.37755 583.06485 1657.7178 773.97285 1589.3091 819.3135 916.3584 518.6333999999999 1659.3087 773.1774 1349.8786499999999 787.4955 </vector>
              <vector>52.50003 355.32629000000003 255.65232 405.54371000000003 1090.32671 451.95678000000004 1369.566 369.02195 1622.9357100000002 299.02191 260.21754000000004 669.5656 304.348 675.65256 439.02199 518.15247 457.28287 529.56552 704.5656200000001 576.73946 907.7179100000001 505.97855000000004 795.10915 731.1960700000001 1015.7614500000001 525.0003 1265.32681 556.95684 1352.8268600000001 607.17426 1411.4138500000001 383.47848000000005 1484.45737 559.23945 1526.3052200000002 773.0439200000001 1492.06607 826.3048200000001 897.06573 488.47854 1565.10959 773.80479 1259.2398500000002 838.47874 </vector>
              <vector>27.299999999999997 247.45 127.05 259.0 539.6999999999999 257.59999999999997 642.9499999999999 209.29999999999998 750.75 164.14999999999998 159.25 407.75 134.04999999999998 376.95 208.95 316.04999999999995 220.14999999999998 323.75 341.95 357.0 459.9 306.25 363.29999999999995 384.29999999999995 493.84999999999997 311.5 595.3499999999999 320.95 634.55 336.34999999999997 654.5 219.45 678.65 287.7 690.55 387.09999999999997 670.25 411.25 450.45 299.25 718.1999999999999 389.54999999999995 554.4 427.34999999999997 </vector>
              <vector>34.5546 95.5719 77.63850000000001 99.94590000000001 277.749 68.4531 393.2226 43.3026 448.5537 38.9286 101.0394 154.4022 101.4768 151.1217 95.7906 115.911 120.50370000000001 142.3737 153.7461 116.78580000000001 247.131 75.8889 180.8649 157.24530000000001 279.93600000000004 82.0125 352.107 87.48 378.351 92.51010000000001 388.84860000000003 57.7368 429.9642 82.0125 440.46180000000004 136.9062 425.8089 144.9981 244.7253 73.7019 440.46180000000004 136.9062 374.6331 183.9267 </vector>
              <vector>19.40898 94.81764000000001 104.36304000000001 109.13574000000001 447.36108 129.81744 552.67866 106.27212 636.04182 90.04494000000001 66.49962000000001 246.90768000000003 107.54484000000001 274.90752000000003 171.18084000000002 183.58986000000002 198.22614000000002 210.95334000000003 239.58954000000003 189.63528000000002 324.86178 158.45364 271.40754000000004 274.27116 390.72504000000004 181.99896 455.95194000000004 181.04442 547.90596 228.77142 549.8150400000001 120.27204 590.86026 202.99884 601.6783800000001 285.08928000000003 601.04202 318.49818 339.81624 155.90820000000002 658.95078 302.271 508.45164000000005 330.27084 </vector>
              <vector>47.05569 170.33382 178.50051000000002 153.61155 576.33498 180.44496 649.05741 165.27825 795.2800500000001 124.05591 136.50039 331.33428000000004 180.44496 349.22322 239.94513 248.11182 274.55634000000003 283.50081 339.11208 258.22296 445.66794 218.94507000000002 387.33444000000003 347.66766 526.94595 240.33402 655.66854 252.7785 730.33542 277.27857 726.05763 150.88932 770.77998 212.33394 778.16889 333.66762 806.55786 377.2233 460.83465 222.05619000000002 841.16907 347.27877 681.33528 395.11224 </vector>
              <vector>35.0025 383.9505 204.0915 346.2555 798.057 356.48699999999997 855.6764999999999 341.9475 1127.619 283.7895 300.483 608.505 222.939 551.9625 347.3325 456.64799999999997 427.56899999999996 579.4259999999999 512.6519999999999 506.19 685.5105 442.1085 557.886 579.4259999999999 737.745 453.9555 884.217 429.72299999999996 1001.61 509.9595 999.4559999999999 324.17699999999996 1068.9225 409.26 1030.1505 592.8885 1113.618 621.429 663.432 431.877 1113.618 621.429 853.5224999999999 609.582 </vector>
              <vector>46.05 100.94160000000001 72.2064 107.757 262.3008 118.4406 325.113 110.52 368.4 104.8098 57.8388 149.0178 68.7066 153.4386 103.3362 156.3858 99.2838 144.597 139.2552 151.5966 196.173 129.67680000000001 177.0162 183.4632 241.302 131.3346 288.0888 138.3342 321.7974 158.0436 331.9284 117.1512 349.98 173.148 352.5588 218.8296 335.4282 226.1976 211.4616 125.4402 364.1634 223.2504 296.7462 228.7764 </vector>
              <vector>12.910049999999998 134.26451999999998 61.107569999999996 145.45323 404.51489999999995 160.08462 511.23797999999994 140.5761 576.07512 129.38738999999998 34.71369 209.14281 67.70604 231.23333999999997 118.19868 225.78242999999998 112.74776999999999 224.34797999999998 178.73246999999998 214.01994 293.48846999999995 176.43734999999998 260.20923 275.70129 345.41555999999997 181.31447999999997 475.37672999999995 232.38089999999997 494.88525 229.79888999999997 523.00047 153.48614999999998 549.10746 254.18453999999997 523.86114 329.9235 525.29559 348.28445999999997 313.57077 168.97821 552.26325 341.68598999999995 460.17155999999994 345.98933999999997 </vector>
              <vector>14.755199999999999 124.72319999999999 65.1456 133.632 406.7424 130.84799999999998 515.5967999999999 103.56479999999999 575.4527999999999 90.2016 47.8848 203.51039999999998 74.6112 217.152 125.27999999999999 211.0272 120.2688 209.6352 185.69279999999998 194.88 297.33119999999997 153.39839999999998 268.3776 251.3952 347.16479999999996 152.8416 479.40479999999997 195.71519999999998 502.7904 196.5504 526.4544 115.2576 551.7887999999999 211.86239999999998 532.0224 290.64959999999996 531.1872 309.3024 317.376 143.0976 563.2031999999999 300.3936 471.0528 308.4672 </vector>
              <vector>23.5 133.25 69.75 143.0 350.5 161.0 471.75 145.75 512.25 148.75 55.25 203.75 82.75 210.5 113.5 205.5 113.5 205.5 173.0 197.25 263.75 169.25 192.75 227.75 317.25 176.25 384.0 195.5 445.0 228.75 460.25 162.5 488.5 242.5 458.0 298.75 457.25 313.0 284.25 166.0 479.0 306.5 382.25 312.75 </vector>
              <vector>11.16689 103.83541000000001 41.667500000000004 110.50221 229.50459 108.00216 301.33936 94.00188000000001 348.3403 84.16835 33.83401 156.6698 41.667500000000004 158.3365 72.83479000000001 160.16987 73.83481 150.50301000000002 112.16891000000001 146.00292000000002 182.33698 123.16913000000001 128.66924 169.17005 209.00418000000002 123.3358 286.67240000000004 138.66944 303.50607 145.33624 318.00636000000003 100.00200000000001 335.84005 158.50317 330.00660000000005 208.3375 326.33986000000004 218.50437000000002 186.33706 121.83577000000001 340.34014 212.50425 285.83905000000004 216.17099000000002 </vector>
              <vector>12.910049999999998 194.51142 68.8536 192.2163 406.81001999999995 109.59197999999999 475.95050999999995 72.00939 556.5666 39.017039999999994 72.87006 272.83239 102.99350999999999 278.85708 147.46146 261.93057 144.30567 263.65191 204.83945999999997 225.49553999999998 297.21804 167.83065 295.78359 262.21745999999996 361.48139999999995 144.01878 503.77883999999995 172.42088999999999 518.98401 153.48614999999998 514.39377 72.00939 562.3044 160.6584 592.14096 240.12693 582.3866999999999 258.48789 309.84119999999996 153.19925999999998 605.3379 243.56960999999998 515.2544399999999 279.14396999999997 </vector>
              <vector>39.375 412.5 220.0 433.125 954.375 429.375 1148.75 338.125 1326.875 264.375 290.625 711.875 220.0 631.25 377.5 546.25 377.5 546.25 605.0 598.75 805.625 516.25 632.5 656.25 876.875 528.125 1045.625 538.75 1123.125 571.875 1178.75 355.0 1197.5 471.875 1184.375 672.5 1150.0 702.5 781.25 506.875 1270.625 668.75 992.5 720.0 </vector>
            </data>
          </datamatrix>
          <datamatrix visiblename="basal_Saurischia, centroid size" covarfromorigin="false" matrixtype="1" iscoordinates="false" issymmetrycomponent="false" isasymmetrycomponent="false">
            <data>
              <vector>1070.888328996921 6.976243797034734 </vector>
              <vector>1728.697804091745 7.455123689662269 </vector>
              <vector>2539.1805865885185 7.839596704259505 </vector>
              <vector>2312.12930068987 7.745924154132396 </vector>
              <vector>2413.0765228386485 7.788657777860962 </vector>
              <vector>2545.4559597954917 7.842065071992759 </vector>
              <vector>2406.1422999131955 7.785780038556771 </vector>
              <vector>1085.6824931915994 6.989964094203681 </vector>
              <vector>676.2724704189365 6.5165960575849 </vector>
              <vector>1005.0263401124917 6.91276902921688 </vector>
              <vector>1215.5645184021503 7.102963872069548 </vector>
              <vector>1619.283203795899 7.389738863516459 </vector>
              <vector>556.4638029843435 6.321602124546852 </vector>
              <vector>964.2476862242148 6.871348197525401 </vector>
              <vector>956.4384768648015 6.86321646570843 </vector>
              <vector>811.464068618624 6.698840108240068 </vector>
              <vector>580.1489961315559 6.363284960431902 </vector>
              <vector>972.5680112217776 6.879940007465584 </vector>
              <vector>1924.1784191645038 7.562254360379655 </vector>
            </data>
            <namesvector>Centroid Size	Log Centroid Size</namesvector>
          </datamatrix>
          <datamatrix visiblename="basal_Saurischia, Procrustes coordinates" covarfromorigin="false" matrixtype="2" iscoordinates="true" issymmetrycomponent="false" isasymmetrycomponent="false">
            <data>
              <vector>-0.3605389614287335 -0.06253460375704555 -0.2838189507207772 -0.055789544544554856 0.07053963908025634 -0.048480304341038866 0.2072284578896364 -0.10751815169546391 0.2826061325301424 -0.15643685945728317 -0.30680679906312963 0.058665283501954754 -0.30103880053480797 0.05285213703518714 -0.23976446049480388 -0.007103091355151253 -0.2153172765541291 0.009960873698191122 -0.12166949960293201 0.05131928537854316 -0.018173608002161928 -0.009860251242892295 -0.09637526385655815 0.08065579467318948 0.023500719556357456 -0.009727928664988927 0.11199087617171619 -0.006786082529625762 0.14831348642748288 0.0237395392343129 0.21132432163373036 -0.08950764488550488 0.21664498786613648 -0.03775452231814366 0.2019377728613085 0.06930599715546623 0.1781311339171884 0.09357818905795616 -0.02131726995431823 -0.013839439248855593 0.2461612554163599 0.06460179518196901 0.0664421068620349 0.10065952912377872 </vector>
              <vector>-0.3843232922658266 -0.0708460135611692 -0.31206119377680924 -0.054075998326140566 0.06805139897747657 -0.06179286682904008 0.19443864715696665 -0.10585517098295466 0.26827542911258656 -0.12797114764716766 -0.26937047765216326 0.07900576609029418 -0.2861786567754641 0.05962545504319919 -0.23493315248073063 -0.0015860326928190452 -0.22264149178542722 0.015790044752796044 -0.1136875440599018 0.007746398105505643 -0.031190087536308326 -0.027508951805401045 -0.07975814172228285 0.06129756473276425 0.02762267992809009 -0.023044830667188296 0.11834592453245771 -0.016106476924254754 0.16488247391875488 0.024633183380808082 0.1663928792264942 -0.08797574867833151 0.208423898041549 -0.014982174551110991 0.1935075283624121 0.07689332609295298 0.19892738351499845 0.09761215103329189 -0.04153063133420506 -0.03137428700276803 0.24829769279568764 0.09443687585797467 0.11850873382164501 0.10607893457875789 </vector>
              <vector>-0.3723998800962343 -0.06725318489166655 -0.2891361523714873 -0.050860302982557365 0.0705100292666171 -0.04282873496345483 0.18723352838868762 -0.105468978584889 0.26300720699079727 -0.1434219466313919 -0.34108554696687254 0.0408464413029432 -0.29560458904513043 0.06118937364811412 -0.23055716817978783 -0.0035605445677297553 -0.23044453172063423 -0.003443086387235072 -0.10374854605938476 0.04346037052916458 -0.01584928380993932 -0.010189357446675056 -0.06299138606074653 0.07240304262931131 0.020843329480300377 -0.005777341276546322 0.11230350387049283 -0.0014130282711506432 0.157200768738008 0.017267057544233657 0.19847140855343615 -0.0884280791890418 0.1952361516996816 -0.02842729394274269 0.22154989738039962 0.067811565767022 0.19789217567348805 0.09400172366981578 -0.012341386806659735 -0.01177713091346215 0.2224954384718862 0.06756931289657944 0.10741503260308018 0.09830012206135924 </vector>
              <vector>-0.3797598869709109 -0.07583712439451043 -0.29591187539469077 -0.05353123257143022 0.048573358189246164 -0.04836788992787788 0.1785476265294948 -0.08714238590408235 0.2532611031339676 -0.12625510227793638 -0.3185849138351851 0.04724465164984959 -0.2745303413969194 0.0665424429342317 -0.2258043752860783 -0.004426293723431673 -0.22273663099859123 -0.0011304018405747045 -0.12537967912277553 0.02156453421345187 -0.03202531602991311 -0.026508167381991875 -0.09631214617451886 0.07651772609632848 0.03574001669615093 -0.015779735981725815 0.11046673886807315 4.7259225714749295E-4 0.1524241646453265 0.02090931849256424 0.1540787339629546 -0.06435940459399146 0.20638456378927125 -0.008973611718388142 0.22607395879721826 0.06999769558872419 0.2338131153563162 0.0841046484100659 -0.021830183656336818 -0.027364470813890828 0.2614390247566919 0.07503165231651275 0.13207294414120802 0.07729055917095687 </vector>
              <vector>-0.3762701084267237 -0.06411518637014615 -0.2874275115825165 -0.045735760461510004 0.05181836614669558 -0.05002644662080553 0.16786214515846296 -0.1037440767415729 0.24885315397835134 -0.11224349096522321 -0.33208292862638855 0.04645507015174072 -0.30138221388312525 0.05440387966692138 -0.23210810479767255 -0.009680117642811976 -0.2148836472889161 2.39895797893551E-4 -0.12087586791084996 0.033122927211898426 -0.024186653188825947 -0.022847050434448013 -0.07556419820546177 0.07274435757230763 0.02624458332228208 -0.021189536600440095 0.13107901580617115 -7.283532730180489E-4 0.1582262319703669 0.02136073460288169 0.16569991354570324 -0.085313666114547 0.21019225430409444 -0.0033252175328395348 0.23312073826238894 0.06625159366268041 0.2199612936174163 0.08117603126678928 -0.004665948746958623 -0.023517666506296442 0.23976062284994692 0.07005796619650519 0.11662886369555872 0.09665411313403997 </vector>
              <vector>-0.36818393665291377 -0.06936942635706554 -0.29407254960033113 -0.054698402082229425 0.04945793745171747 -0.04647834722720955 0.12665521675920893 -0.08448201261172245 0.23663119892539075 -0.11804324173477099 -0.32489224689893514 0.035250573847120915 -0.2908366601358442 0.04737785830513129 -0.23155614732245255 -0.0031471596903019637 -0.23146480055458526 -0.003051902566379699 -0.11497241003826345 0.02335541163142691 -0.03224868427330965 -0.020333018666916478 -0.05108169615078607 0.08039451777902683 0.012408628553272065 -0.011602015282648636 0.12222159200356308 -0.009656363639408663 0.16806069799213194 0.011349843465661846 0.17065368091341496 -0.08377645403069939 0.21113347952102582 0.0011921447630464429 0.2563020300996348 0.0766412953619107 0.22950247544786445 0.09456850480238535 -0.035927560335324925 -0.024113234313431958 0.25718343380566533 0.07638172626896807 0.13502632048985658 0.08223970197810522 </vector>
              <vector>-0.389152924104308 -0.06860238035822587 -0.3037173968945178 -0.05177767705046194 0.04427249767728939 -0.04905969806008482 0.15871803720349162 -0.0890713986882665 0.2626290914057795 -0.12317566283185147 -0.2966263780410679 0.0579005709340256 -0.2781645605624185 0.05955406392567797 -0.22528247296206386 -0.00853410773736746 -0.21745642344555946 -0.004131469181803643 -0.11376514730388163 0.010535614417312895 -0.030638695822170898 -0.02295562260152016 -0.07303986399144234 0.07291981661119787 0.01468678482297227 -0.017194439717994 0.11908391139984387 -0.00884124415372669 0.15648815852374673 0.010306075078789074 0.17639695618825663 -0.08387201018741974 0.21025805185732696 -0.012229066244348101 0.23184215858472704 0.07584197246764142 0.21868487068546186 0.09865891384207913 -0.03538022332194602 -0.030015257509777567 0.2480309826868958 0.07540832110181887 0.12213258541358563 0.10833468594430583 </vector>
              <vector>-0.39905419165641043 -0.07193641058113179 -0.3070512748734649 -0.059771310977326055 0.07468558711051247 -0.05493095294987567 0.1711398714322925 -0.09801696361535618 0.27149338128150197 -0.13803511305956476 -0.27984710045509237 0.07809389390675417 -0.30230560922245625 0.049510255334055474 -0.23219590893285377 -0.005640978185848892 -0.22194672293486675 0.0016893392444530017 -0.10998538187646753 0.033986992855826244 -1.0777611057141623E-4 -0.011218611234675439 -0.0903636206776696 0.059830143722545526 0.03146706230382685 -0.0058571926532020036 0.125384846681241 0.004457249965404751 0.1615409595976878 0.01936043492713567 0.18172771290479872 -0.08843159895894577 0.20319630970665095 -0.024761989766069598 0.2126519127130619 0.06740362088789961 0.19362996591897025 0.08943668475293373 -0.008597340229610681 -0.017828696853427004 0.23824121658356526 0.07012113523310805 0.086296100735353 0.10254006800530537 </vector>
              <vector>-0.3525456175240232 -0.046473931856193036 -0.2887536922637672 -0.034554046546901925 0.013988818747984905 -0.05565814134851993 0.18771412712283714 -0.07867291285009775 0.27069976449654454 -0.07866295264096017 -0.2615306282739102 0.04988496557054418 -0.26017195161511836 0.04517292867863659 -0.2629889668345215 -0.00780320307071083 -0.23004195928232693 0.03408363092574239 -0.17671575742933254 9.243341782480572E-4 -0.03340027199330958 -0.047992802628012955 -0.1413149687021282 0.06428838943875975 0.014725023879922942 -0.03488941557270592 0.12133724975775118 -0.01766050957870989 0.15988484533619432 -0.0066615569972722334 0.17983186533279225 -0.05794863936494937 0.23747127705361093 -0.0159425881258561 0.24602203755058466 0.0671785408043395 0.22351985041004496 0.07755547779235505 -0.03651913974843906 -0.051587531005500786 0.24657599301978195 0.06728898716479063 0.14221210095882597 0.1281309770329744 </vector>
              <vector>-0.3670117160465374 -0.08481866081346284 -0.2814652008346289 -0.07497555488815597 0.06253668210340015 -0.07237915455331125 0.1666269406960724 -0.10152276442060512 0.24916159235660473 -0.12217272174343785 -0.31180375781195324 0.06431863573977606 -0.2696235156696723 0.08986131420369596 -0.210845201480294 -0.004176402070251401 -0.18259641661591455 0.021573172340805722 -0.14186065022333139 -0.001612895141527132 -0.05805620113421637 -0.03736785183522955 -0.10551883465280859 0.08091555668958987 0.008839524020299562 -0.017473625521787026 0.07442279414708121 -0.02164195115099399 0.1682575557155102 0.020971226251273938 0.1647014115043528 -0.08741809570712096 0.20994118236477005 -0.0069512410065174 0.22492728236103812 0.0746125606783221 0.2259586161988362 0.10788468013238771 -0.04334595159618632 -0.04071931819480327 0.2827207339796859 0.08868343921093198 0.1340331306178904 0.1244096518004204 </vector>
              <vector>-0.3823785041583809 -0.07496033205648266 -0.27386975137585357 -0.08743834228317807 0.05525480340019504 -0.06220329941595413 0.11608487026357703 -0.07440670171770737 0.23702286747738563 -0.10718484707125328 -0.30979240591208024 0.058770262578958204 -0.2738185882251549 0.0737840976704434 -0.2236786119438034 -0.008938750995593523 -0.1955529749052092 0.020416588341631303 -0.14160053579424411 2.951420604289143E-4 -0.05297654024653225 -0.03144843204306514 -0.1024046000721095 0.07441412285122563 0.013916786558620449 -0.013222188770329251 0.12025125673965051 -0.0018141666331921138 0.18162927406290486 0.019076380336798364 0.17936239258311942 -0.0854085506691886 0.2158191776863435 -0.033936990701642425 0.22088829534300747 0.06636257512107642 0.24367762291291117 0.1024571520163104 -0.04052920215861869 -0.028835178848577687 0.27262332352295376 0.07808924753090675 0.14007104424131642 0.11613221269838482 </vector>
              <vector>-0.4164293873304501 -0.06898863280264313 -0.31084326515738187 -0.08871348611304002 0.059372539503960674 -0.07175266540946429 0.09725829124458603 -0.08040040193389776 0.26625955376638555 -0.11151084488536829 -0.2569475782622576 0.07548052352342643 -0.3028814973987826 0.03958029404559349 -0.22397837710598523 -0.017353848204677103 -0.17702884573831554 0.05927266092531758 -0.12188230941002409 0.016158314805329803 -0.012937067423569 -0.02082552433209852 -0.09459928310014551 0.06278259271943866 0.019910243594036276 -0.012549013700844104 0.1120506610266035 -0.024369758746264833 0.183250512500292 0.027186572286238886 0.18566957631571843 -0.08837641721281062 0.22729922724782997 -0.033499907304684565 0.20037774502950093 0.07984788377967332 0.2506594718765119 0.09924694069005176 -0.026089155676453455 -0.027592455780121792 0.2514307145210546 0.09891560435565405 0.0900782299768837 0.08746156929519056 </vector>
              <vector>-0.33716698398165645 -0.05077046853247602 -0.2885545047273324 -0.04450007970320506 0.05428433798570497 -0.0684667978572454 0.16492370284613392 -0.09700888488264654 0.24122207320242367 -0.11712991951639581 -0.3048045781530835 0.03288595083439441 -0.28438068850030407 0.038289835626137 -0.2217728261105339 0.03531801090044499 -0.23154134034704754 0.015393829477177648 -0.15829659239297175 0.018811768143295177 -0.06134378519231299 -0.03332811909960738 -0.08369455815344391 0.06727681349596706 0.01958708667866793 -0.04053108746460138 0.10508996935204698 -0.03854973005383565 0.1697587428827113 -0.01099900073877438 0.17864669150419393 -0.0866828562908336 0.22362074357435252 0.009281395984329532 0.23853861618154093 0.09054131962283087 0.2097407610567816 0.10765788118681138 -0.035109479240466875 -0.04434289265656905 0.2603753241696117 0.0958186214746149 0.14087728736498348 0.12103441005018699 </vector>
              <vector>-0.3452456891354992 -0.048711291101818384 -0.2937942426590837 -0.043177184725690806 0.06306252879237192 -0.07103898603976004 0.1709647236369784 -0.10465677770348698 0.23678681409892213 -0.12443087632710184 -0.31296391543054775 0.02631072636262419 -0.2762546434705827 0.04484970842228491 -0.2246999274401967 0.032571693840066224 -0.23038074109672155 0.03186999257359499 -0.1633107957653573 0.01306735754010644 -0.04949367279017216 -0.040156929501055254 -0.07171612797928546 0.06655774258912385 0.004794985274741641 -0.04159576674369233 0.14525971024698806 -0.005339979528060684 0.1653252128627155 -0.010247997337825835 0.18476171262752683 -0.09279630131361141 0.2243777891604452 0.007812804703297533 0.20797646095160693 0.08935658876835761 0.2116840312885017 0.10817352932661586 -0.029786661531674422 -0.05035234217283186 0.23879906599436349 0.09792120513956994 0.1438533823639597 0.11401308322929377 </vector>
              <vector>-0.3474124304846464 -0.04953265842803713 -0.29384372254674396 -0.043599288218237005 0.06375272373525888 -0.06953730703925368 0.17590463629603645 -0.10551154978013447 0.23790656776203536 -0.12363435377789633 -0.3071264989884208 0.031025009635911236 -0.27830777180812255 0.04340923515678665 -0.22562405107384725 0.03326610932078203 -0.23084617264855345 0.032239549655564054 -0.163184905849554 0.012510499264386925 -0.04915700029854732 -0.03847847527408914 -0.07309580366723531 0.06606348140627304 0.0030114495015878223 -0.04237961972485802 0.1441372657727072 -0.006626067352298264 0.16885701661409988 -0.007174571126301511 0.18809582166509217 -0.09400503917184036 0.22120677794204568 0.005275309943894079 0.20600332953654651 0.08918516769257898 0.20634332846829942 0.10878717611327218 -0.028972500448256014 -0.050575039257815695 0.23928689028753647 0.09725628109504274 0.14306505023268146 0.11203614986626961 </vector>
              <vector>-0.3511017478345636 -0.040068263071540905 -0.29250478508782934 -0.03654957347522543 0.05467396525505159 -0.06570005279830504 0.20002262230422893 -0.10654630568565981 0.25053821984180835 -0.1105042519791487 -0.2991327801813427 0.040788945451750984 -0.2644009766775555 0.04399651251054143 -0.22747583642953728 0.03190884521977764 -0.227379679658349 0.03200911825278034 -0.1559007169151535 0.01122121640414121 -0.04993137931419059 -0.039644302564090836 -0.12597804018930397 0.04510535678096717 0.016736155780465438 -0.04081926241583359 0.10217908371812812 -0.029453732376717022 0.18263438259080267 5.110413630117256E-7 0.1892599309727287 -0.08403954897094641 0.2383743626733571 0.008588548278752437 0.21162537401814463 0.08320032988455753 0.21324236443646505 0.10081648444361097 -0.025599176256466107 -0.047356385321937 0.23877440456187296 0.08884499429757117 0.12134425239123782 0.11420081609359062 </vector>
              <vector>-0.33925937625559577 -0.050408640010724814 -0.285568574396846 -0.042391002476192235 0.03901865898689892 -0.06812755024269607 0.16142144181648177 -0.10062783491860149 0.24159006232572022 -0.12306211322381778 -0.2937766055313099 0.038538942412132716 -0.2800267111975532 0.040508267019275304 -0.22594028790702234 0.03965415734817584 -0.22523507543408924 0.023093425868733652 -0.15933281477982017 0.011034200470942508 -0.0408627752267011 -0.036482892191441144 -0.12801928812330915 0.04927676054273104 0.005304531212074607 -0.03919682380725963 0.14097217738392398 -0.021676843612666655 0.1709791710903554 -0.011993961759412293 0.19077790259248706 -0.09215310511826648 0.2283041195040152 0.00666252969110533 0.22403726435556012 0.09347113951476395 0.2188620248040829 0.11148552804045028 -0.03411061793275355 -0.03927190366511875 0.24246933994703715 0.09947934703681328 0.1483954327663651 0.1121883730810736 </vector>
              <vector>-0.35073198074691814 -0.05866192910405562 -0.29322445493466315 -0.05098971953075886 0.06534999093641328 -0.07448647284215237 0.14272040095058516 -0.10047170243563529 0.23064427144085012 -0.11969600471631245 -0.30350885126391436 0.0319763074057824 -0.2740641217621925 0.04339078021260205 -0.2257245137329472 0.033768751072966854 -0.22911615079067424 0.03504283235432806 -0.1605582322796912 0.007313386827744927 -0.05628313016684003 -0.034884624471521325 -0.07497161468290664 0.06088934196806686 0.013200877421986331 -0.04746826243586153 0.15256251386884354 0.006474229044722878 0.1716685182647582 -0.009730637296728805 0.18161052666307986 -0.09356301268608266 0.2145358055663453 0.004974754133986002 0.23057730439608728 0.09118821520524119 0.2174384029002999 0.10815938345277862 -0.04091319615527774 -0.04744706296111743 0.2435354654582016 0.09704761965912626 0.1452521686485755 0.1171738271428801 </vector>
              <vector>-0.40114773904118783 -0.07149076386004767 -0.30708048020647843 -0.059266640417507184 0.07665254630541593 -0.055319847918461854 0.17916091704447012 -0.10132917622665695 0.2728612804960045 -0.13829391427588403 -0.27296632178873653 0.08659147961751985 -0.3085625386405463 0.044411371601357906 -0.22584268972094473 0.0012073544744914122 -0.22571255368245827 0.001343061353172302 -0.10760204795154311 0.030304947466481304 -0.0020386300642622366 -0.011255978882437038 -0.0932823754046383 0.06085272905454637 0.03533532971545547 -0.004493962576048853 0.1237040801708109 0.0025304453395323745 0.16403666306770934 0.02051863186742002 0.19470919567460265 -0.0922323764465371 0.2038992493902747 -0.0307677912007441 0.1955504489788428 0.0738498853429872 0.1774832334466836 0.08932407862495564 -0.014466794098690127 -0.01636290140790255 0.24047421974528777 0.07268709890555969 0.09483500656392832 0.09719226956420299 </vector>
            </data>
          </datamatrix>
        </datavector>
        <classifiernames>specimen</classifiernames>
        <classifiermat>
          <vector>Plateo_Wilson</vector>
          <vector>MB_Rauhut</vector>
          <vector>SMNS132_Galton</vector>
          <vector>AMNH_Galton</vector>
          <vector>GPIT_Galton</vector>
          <vector>SMNS_129_Galton</vector>
          <vector>MB_Galton</vector>
          <vector>SMNS130_Nesbitt</vector>
          <vector>Pampa</vector>
          <vector>Masso1</vector>
          <vector>Masso2</vector>
          <vector>Melanoro</vector>
          <vector>Eo_Martinez</vector>
          <vector>Eo_Langer</vector>
          <vector>Eo_Sereno</vector>
          <vector>Eo_Rauhut</vector>
          <vector>Eo_Nesbitt</vector>
          <vector>Eo_Paul</vector>
          <vector>SMNS130_Yates</vector>
        </classifiermat>
        <idvec>0	1	2	3	4	5	6	7	8	9	10	11	12	13	14	15	16	17	18</idvec>
        <meanconfig>-0.3694797028495538 -0.06291473167939177 -0.2938262936529055 -0.0543365867039107 0.05715033735012987 -0.059822921914974285 0.16603295814422261 -0.09644495533575992 0.25376051392753696 -0.12220344025067191 -0.3001921217440207 0.05158073686934231 -0.28434391771167117 0.05254262163367754 -0.22898805685453041 0.006618125907368955 -0.21906965449907206 0.01696111345190467 -0.1354910228823937 0.01816420033487937 -0.0342579241380976 -0.027541419138798356 -0.09053062166140953 0.06711504480807162 0.01830925254216372 -0.02341010787255557 0.12067595639568922 -0.01035419848511138 0.16596941246324004 0.009466935960692965 0.18116698075602541 -0.08559413418898261 0.21612207415521717 -0.010934995100772421 0.22018474504019014 0.07731269859994874 0.21416590115426962 0.09761500835025884 -0.02826486416992856 -0.032856483917589774 0.24835132329337298 0.08292848583810619 0.12255472494152475 0.10610900283426723 </meanconfig>
        <omitflag>false	false	false	false	false	false	false	false	false	false	false	false	false	false	false	false	false	false	false</omitflag>
        <uniquenumvec>37 38 39 40 41 42 43 44 45 46 47 48 49 50 51 52 53 54 55 </uniquenumvec>
      </morphojset_contents>
    </morphojset>
    <morphojset>
      <morphojset_contents visiblename="basal_Saurischia_ERROR" uniqueid="56" alignmentmethod="1" dimension="2" hasprocrustesfit="true" hasrawdata="true" linkedoutlinenumber="0" linkedwireframenumber="0" nincl="10" nlmk="22" nobs="10" objsymmetry="false" procsumsquare="2.426082589290737E-4" procrustesfitfromparentset="false">
        <alignmentvectors>
          <vector>0.0 </vector>
          <vector>0.0 </vector>
          <vector>0.0 </vector>
          <vector>0.0 </vector>
          <vector>0.0 </vector>
          <vector>0.0 </vector>
          <vector>0.0 </vector>
          <vector>0.0 </vector>
          <vector>0.0 </vector>
          <vector>0.0 </vector>
          <vector>0.0 </vector>
          <vector>0.0 </vector>
          <vector>0.0 </vector>
          <vector>0.0 </vector>
          <vector>0.0 </vector>
          <vector>0.0 </vector>
          <vector>0.0 </vector>
          <vector>0.0 </vector>
          <vector>0.0 </vector>
          <vector>0.0 </vector>
          <vector>0.0 </vector>
          <vector>0.0 </vector>
        </alignmentvectors>
        <datavector>
          <datamatrix visiblename="basal_Saurischia_ERROR, raw data" covarfromorigin="false" matrixtype="0" iscoordinates="true" issymmetrycomponent="false" isasymmetrycomponent="false">
            <data>
              <vector>39.375 412.5 220.0 433.125 954.375 429.375 1148.75 338.125 1326.875 264.375 290.625 711.875 220.0 631.25 377.5 546.875 377.5 546.875 604.375 596.875 805.625 515.625 629.375 657.5 878.125 527.5 1045.0 537.5 1124.375 571.25 1180.0 356.875 1198.75 471.25 1180.0 670.625 1151.875 705.625 780.0 505.625 1270.625 668.75 993.75 720.0 </vector>
              <vector>40.0 411.875 220.625 433.75 958.75 430.625 1157.5 333.125 1326.875 262.5 290.0 710.0 209.375 622.5 376.875 546.875 376.875 546.875 605.0 595.0 807.5 517.5 630.625 655.625 876.875 526.875 1045.0 537.5 1123.75 570.0 1167.5 359.375 1198.125 471.25 1185.625 670.625 1149.375 703.75 779.375 506.25 1271.25 668.75 991.875 721.875 </vector>
              <vector>43.75 413.125 220.625 433.125 961.25 429.375 1152.5 336.25 1328.125 264.375 285.625 708.75 211.875 624.375 377.5 545.625 377.5 545.625 605.0 596.25 805.625 515.625 632.5 654.375 878.125 528.75 1045.0 537.5 1123.75 570.0 1170.625 358.75 1198.125 470.0 1185.0 671.875 1155.0 705.0 780.0 507.5 1270.625 667.5 993.75 720.625 </vector>
              <vector>42.5 411.875 221.25 436.25 960.0 429.375 1157.5 334.375 1322.5 261.25 287.5 710.0 213.75 625.625 377.5 546.875 377.5 546.875 606.25 593.125 806.25 516.875 632.5 655.625 878.75 526.875 1046.875 540.0 1124.375 568.75 1168.75 358.75 1200.0 472.5 1181.875 672.5 1151.875 702.5 779.375 504.375 1270.625 667.5 992.5 720.0 </vector>
              <vector>41.25 411.875 220.0 433.125 955.625 429.375 1153.75 336.25 1326.875 261.25 290.0 710.0 210.625 622.5 377.5 546.875 377.5 546.875 605.0 596.25 805.625 515.625 632.5 655.625 878.125 527.5 1045.0 538.75 1124.375 570.0 1171.875 357.5 1198.125 471.25 1185.0 670.625 1155.625 705.0 782.5 505.625 1269.375 668.75 992.5 720.625 </vector>
              <vector>41.25 413.125 220.625 430.625 961.25 426.25 1158.125 333.125 1328.125 264.375 287.5 708.75 208.125 622.5 377.5 546.875 377.5 546.875 606.25 599.375 804.375 515.625 631.25 654.375 878.75 526.875 1045.0 538.75 1125.625 573.125 1170.0 357.5 1198.75 471.25 1183.75 671.875 1152.5 703.75 782.5 505.625 1271.25 668.75 993.75 723.125 </vector>
              <vector>44.375 411.875 220.625 433.125 955.625 431.875 1155.0 334.375 1324.375 261.25 290.0 711.25 210.625 625.625 375.625 545.625 375.625 545.625 604.375 596.25 805.625 515.625 633.125 656.25 875.0 527.5 1046.25 537.5 1124.375 571.25 1171.875 356.875 1200.0 472.5 1185.625 669.375 1155.0 703.75 780.0 506.25 1270.625 668.75 993.75 720.625 </vector>
              <vector>44.375 411.875 221.875 433.75 956.875 431.875 1152.5 335.625 1326.875 263.125 290.0 710.0 208.125 621.25 376.875 545.0 376.875 545.0 607.5 593.125 806.25 515.625 632.5 655.625 876.875 527.5 1045.0 537.5 1123.75 568.75 1170.625 357.5 1198.125 471.25 1186.875 669.375 1152.5 703.75 780.0 505.625 1271.25 669.375 991.875 723.125 </vector>
              <vector>43.75 413.125 220.625 433.75 960.0 427.5 1157.5 334.375 1325.625 263.125 285.625 708.75 210.625 622.5 377.5 545.625 377.5 545.625 605.0 594.375 807.5 516.875 633.125 655.625 875.625 527.5 1046.25 537.5 1124.375 570.0 1170.0 358.75 1200.0 472.5 1188.125 670.625 1155.625 703.75 783.125 507.5 1270.625 667.5 991.875 720.625 </vector>
              <vector>42.5 411.875 220.625 433.125 960.0 428.125 1155.0 334.375 1326.875 263.125 292.5 712.5 211.875 625.625 377.5 546.875 377.5 546.875 604.375 599.375 804.375 513.75 631.25 655.625 878.125 528.75 1046.25 538.75 1125.625 571.875 1170.0 358.75 1198.75 472.5 1186.875 669.375 1151.875 703.75 780.0 505.625 1269.375 668.75 992.5 720.625 </vector>
            </data>
          </datamatrix>
          <datamatrix visiblename="basal_Saurischia_ERROR, centroid size" covarfromorigin="false" matrixtype="1" iscoordinates="false" issymmetrycomponent="false" isasymmetrycomponent="false">
            <data>
              <vector>1924.8500439674158 7.562603344449875 </vector>
              <vector>1927.5463530566049 7.564003153426723 </vector>
              <vector>1926.6065001795491 7.563515444230189 </vector>
              <vector>1924.5190376502933 7.562431364932754 </vector>
              <vector>1927.1900912279707 7.563818309749446 </vector>
              <vector>1930.0662192773214 7.565309591816724 </vector>
              <vector>1927.2201492178149 7.56383390642337 </vector>
              <vector>1925.4163188023072 7.562897492846698 </vector>
              <vector>1928.0821878995341 7.564281102840515 </vector>
              <vector>1926.214216380505 7.563311809631407 </vector>
            </data>
            <namesvector>Centroid Size	Log Centroid Size</namesvector>
          </datamatrix>
          <datamatrix visiblename="basal_Saurischia_ERROR, Procrustes coordinates" covarfromorigin="false" matrixtype="2" iscoordinates="true" issymmetrycomponent="false" isasymmetrycomponent="false">
            <data>
              <vector>-0.39653884113029414 -0.08257183434205179 -0.3032676964661549 -0.06768292913754217 0.07797872845979477 -0.05261825624759507 0.18097813137279092 -0.09547697831824793 0.2751376215349887 -0.12962898089258798 -0.2730685615540912 0.07863132162258647 -0.30785743067103105 0.035148696632563495 -0.2241561056964941 -0.004995482859808264 -0.2241561056964941 -0.004995482859808265 -0.10756031820647174 0.02621110613020153 -0.0012243784738649032 -0.011297932328484542 -0.0959889244767849 0.05825609174565908 0.036129865564021084 -0.00345512697193016 0.12251067379144444 0.005600638781272965 0.16292652821582812 0.024956331388264606 0.19676271454700517 -0.08502121937908927 0.20384545185456693 -0.02522336128836625 0.1894956125257408 0.07782303749223067 0.1740871285895915 0.09533737149838513 -0.014292751463287779 -0.01708175829218618 0.2365755300841464 0.07894907217235386 0.0916831272950502 0.09913567545418056 </vector>
              <vector>-0.3955832003284372 -0.08176106689240746 -0.30245106592186943 -0.06638596124020602 0.0802017034515999 -0.05150880041216169 0.18539633772188216 -0.09760269245727228 0.2747647957111633 -0.1304233730032934 -0.27266693533370656 0.07834970158191151 -0.31250063261838373 0.03119500919049096 -0.22399230678848853 -0.004259173730526383 -0.22399230678848855 -0.004259173730526385 -0.10682676348974822 0.02578339614381314 -1.3542873387616615E-4 -0.009860392076882175 -0.09489982825185969 0.05777908377287428 0.03561332179606185 -0.003450631434955831 0.12251794562826433 0.005814040936247081 0.16260906439758244 0.024419393839191676 0.18999288905139422 -0.08377339370284596 0.20336594948612627 -0.025102174260654427 0.19243098817827076 0.07795795474274365 0.17290169336392452 0.09431703971774291 -0.014461640454435824 -0.016320034172157584 0.23685381038035896 0.07889980393581639 0.09086160954266467 0.10019144325305777 </vector>
              <vector>-0.39419109263088153 -0.08100654876057989 -0.3029119781913913 -0.06670785188361543 0.08124175240472531 -0.052208383010035796 0.1824871492528857 -0.09625446599048228 0.27515790468737833 -0.12962772283536644 -0.27532421568916776 0.0776679196384755 -0.3116958561977909 0.032275566069711756 -0.2240581840915926 -0.004884923785098746 -0.22405818409159262 -0.0048849237850987475 -0.1072061244805123 0.02641918222505861 -0.00137665585797197 -0.010936532787420248 -0.09423583927536065 0.05717201871072984 0.03592869616508147 -0.0025205109083456367 0.12227183075655254 0.005722179138589638 0.1623881078368295 0.024324394475888994 0.19138675970815247 -0.08418406760123542 0.20317751704454146 -0.02588186413060846 0.19188895823971047 0.07851426717383692 0.1755961826459061 0.0950260134647604 -0.014484766974675977 -0.015718931090768242 0.23638918278637863 0.07814664909227302 0.09162885595279567 0.0995485365793306 </vector>
              <vector>-0.39508487246824325 -0.08226486880560996 -0.3028536158713971 -0.06550833930920956 0.08079622623238183 -0.0521188654288859 0.1855010754612648 -0.09690055213638218 0.27283281619593686 -0.1310727638285279 -0.27474664291290435 0.07811868384864823 -0.31109414054755213 0.032625849479196715 -0.22428221980962199 -0.004495053112421147 -0.22428221980962199 -0.004495053112421148 -0.10659765190486868 0.024764849662190128 -0.001025420342549605 -0.010226204011472626 -0.09440573934215311 0.05781172813446759 0.03638044119379274 -0.0033708218073045934 0.12335441364353938 0.00730183576614164 0.1629254360572988 0.024005321279530242 0.19078158218608085 -0.08398902686686213 0.20439252669630548 -0.024222984826616646 0.19039263865211256 0.07918281032853614 0.17413067138576374 0.0940674702633164 -0.014689521745725614 -0.017331963747386967 0.23657833109396206 0.078624589966936 0.09099588595619817 0.09949335826413762 </vector>
              <vector>-0.3952193402879705 -0.08184621410416931 -0.3030328589145913 -0.06680681165960112 0.07840276264516571 -0.0521933571160202 0.18320767818902595 -0.09601036574010884 0.27464452610031115 -0.1309939749268277 -0.272976474486426 0.07830195651735733 -0.312155357900459 0.03115500923365836 -0.2239444662685293 -0.004293305183893736 -0.22394446626852932 -0.004293305183893738 -0.10711880582742657 0.026423489220018737 -0.0012992218105800806 -0.010857185458453687 -0.09419910533333307 0.0578227199592343 0.036017806451795864 -0.0030693024972353643 0.12227332489659071 0.006518771259259834 0.16271829194290202 0.024505488238209035 0.19212545174025195 -0.0845863060934344 0.2031732851575477 -0.02502697515859376 0.19188168445502995 0.07803447394455319 0.17587983079222252 0.09519344459649326 -0.013062252920747986 -0.016561727118947826 0.23566426156361225 0.07896157941537388 0.09096344608413783 0.09962189785702226 </vector>
              <vector>-0.3948806816279753 -0.08060967351263588 -0.3024065199833668 -0.06763733280352663 0.08108366149176854 -0.053744906845826924 0.18503030423876654 -0.09765741488322717 0.2745330013080912 -0.12953818806339604 -0.27385520552435494 0.07779682493791543 -0.31306314959230935 0.031416710322181754 -0.223734076424145 -0.00403662745037779 -0.22373407642414497 -0.004036627450377788 -0.10646380187782122 0.028131013334384863 -0.0020745670214349916 -0.010901063174126223 -0.0947220485085411 0.05714797455360308 0.036181218643571364 -0.0034548034571559106 0.12198379465950529 0.006319287642572266 0.162970507645909 0.025872840762012406 0.19064586338902118 -0.08478031256842186 0.20304715785387314 -0.025268855209833022 0.19090545287039043 0.07826019730530594 0.17403307768181148 0.09407901226876884 -0.013180349215263202 -0.0165549186816159 0.2362691885113206 0.07855137571815712 0.09143124790532828 0.10064548725561924 </vector>
              <vector>-0.393502733720169 -0.08210609685947379 -0.3026244450247327 -0.06705655862882214 0.07841415096456376 -0.050882147190561444 0.18399786408944313 -0.09686104118299424 0.273472303737642 -0.13089104416636677 -0.27302739998067865 0.07870594931595781 -0.3122141160384583 0.03250287797262588 -0.22485025176583504 -0.0051911204029571265 -0.22485025176583506 -0.005191120402957128 -0.1074293105790676 0.026287450759540823 -0.001259843833841299 -0.01090087057900513 -0.09389913404518603 0.058048320787530305 0.03443105769478348 -0.003157268737259463 0.12297488710513838 0.005946050174245053 0.16270094399743668 0.025229491448429377 0.19223056569651922 -0.08481123793199769 0.20416364425306258 -0.024229747236739353 0.19220591880667312 0.07749750060859212 0.17554373302102913 0.09461590249047111 -0.01432877946192374 -0.01634719077232633 0.23628260629616676 0.07911894881145828 0.0915685905532689 0.0996729517226092 </vector>
              <vector>-0.3940132593584417 -0.08136388787487629 -0.30239035717292045 -0.06609668871239041 0.07904572807346597 -0.05085338276932835 0.18267995613227014 -0.09648184098659626 0.274763435816141 -0.13025517543477177 -0.2731348892191163 0.07875367951973242 -0.3136620519611514 0.030894546120364463 -0.22441467404229862 -0.004948805572750331 -0.2244146740422986 -0.00494880557275033 -0.10580416594144133 0.025111749093004163 -9.620303265841193E-4 -0.010718350320290207 -0.094210475341004 0.05809481628379668 0.03542360047024045 -0.002998166583843769 0.12244376277037121 0.0059002166310961985 0.16261801293857175 0.023853446137629623 0.1916024516524195 -0.08473090647081995 0.20336266247035187 -0.025098808362826935 0.19315373804476738 0.07746091379590113 0.1745580138407167 0.09453982760663471 -0.014362629192883499 -0.016486544576972302 0.23693630571902546 0.07932245378641713 0.09078153866979849 0.10104971426364004 </vector>
              <vector>-0.394076844763802 -0.08084740204320259 -0.3028833819539972 -0.0662227038045406 0.08038288990461791 -0.05300257596079551 0.18479583997659096 -0.09686141685217828 0.27350043794937623 -0.13003902553461102 -0.2753234261837851 0.077722926102111 -0.3122667781835141 0.031360635193422415 -0.22408473171714643 -0.004759549828551794 -0.2240847317171464 -0.0047595498285517915 -0.10728463516530695 0.025565810612364265 -6.286250200913165E-4 -0.01008522599676662 -0.09407436366859667 0.05793021000601731 0.034435704414019726 -0.00306309963003411 0.12262703727586267 0.005916839974516172 0.16238616739211964 0.024496679804297004 0.19073049604514772 -0.08395260842169597 0.20374367617533337 -0.02434216168944907 0.1931799794891936 0.07805733506837353 0.1756018596998165 0.09449849296263348 -0.013050508173452364 -0.015485736088053785 0.2359991809777465 0.07827451684306641 0.09037475724701428 0.09959760911162963 </vector>
              <vector>-0.3948275724936257 -0.0823295309571544 -0.3029281278923915 -0.06723640635045061 0.08066574371982502 -0.05292839702814596 0.1839462487881677 -0.09709470975600863 0.2747185473708277 -0.13011992775150483 -0.27203611539861866 0.07930543378145925 -0.31186668170946874 0.03240440647584436 -0.22416452434522316 -0.004653569179721575 -0.22416452434522316 -0.004653569179721575 -0.10769504121862092 0.0277618321073994 -0.0020070052655124003 -0.012076074384034297 -0.09504203732029824 0.05755046343387051 0.035900806468087625 -0.002610455904337201 0.12287087374975487 0.006419231905082447 0.1632818088574566 0.02541405193662616 0.19116888118217146 -0.0841096529026643 0.20347997187767775 -0.024455602320194295 0.1928206023564751 0.07738291651615872 0.17388197624848076 0.09441157077689226 -0.014463467475337173 -0.01684733537382467 0.23562384778052028 0.07894460163950075 0.09083578906487533 0.09952072251492781 </vector>
            </data>
          </datamatrix>
        </datavector>
        <classifiernames>spec</classifiernames>
        <classifiermat>
          <vector>a</vector>
          <vector>d</vector>
          <vector>s</vector>
          <vector>d</vector>
          <vector>d</vector>
          <vector>d</vector>
          <vector>d</vector>
          <vector>d</vector>
          <vector>d</vector>
          <vector>d</vector>
        </classifiermat>
        <idvec>0	1	2	3	4	5	6	7	8	9</idvec>
        <meanconfig>-0.3947918438809841 -0.08167071241521615 -0.3027750047392814 -0.06673415835299049 0.07982133473479087 -0.05220590720093568 0.18380205852230883 -0.09672014783034984 0.2743525390411857 -0.13025901764372538 -0.27361598662828496 0.0783354396866155 -0.31183761954201195 0.032097930669006014 -0.22416815409493748 -0.004651761110610688 -0.22416815409493748 -0.004651761110610688 -0.10699866186912856 0.02624598792879757 -0.0011993176686306854 -0.010785983111693577 -0.09456774955631177 0.05776134273877832 0.03564425188614557 -0.0031150187932402033 0.12258285442770239 0.006145909220902329 0.1627524869281935 0.024707743931007914 0.19174276551981637 -0.08439387319390668 0.2035751842869387 -0.024885253448388225 0.19183555736183644 0.07801714069762321 0.1746214167269263 0.09460861456460987 -0.014037666707773315 -0.016473613991423983 0.23631722451932388 0.07877935913813529 0.0911124848271132 0.09984773962761548 </meanconfig>
        <omitflag>false	false	false	false	false	false	false	false	false	false</omitflag>
        <uniquenumvec>57 58 59 60 61 62 63 64 65 66 </uniquenumvec>
      </morphojset_contents>
    </morphojset>
    <morphojset>
      <morphojset_contents visiblename="Tyrannosauroidea_ERROR" uniqueid="78" alignmentmethod="1" dimension="2" hasprocrustesfit="true" hasrawdata="true" linkedoutlinenumber="0" linkedwireframenumber="0" nincl="10" nlmk="22" nobs="10" objsymmetry="false" procsumsquare="8.066353665742162E-5" procrustesfitfromparentset="false">
        <alignmentvectors>
          <vector>0.0 </vector>
          <vector>0.0 </vector>
          <vector>0.0 </vector>
          <vector>0.0 </vector>
          <vector>0.0 </vector>
          <vector>0.0 </vector>
          <vector>0.0 </vector>
          <vector>0.0 </vector>
          <vector>0.0 </vector>
          <vector>0.0 </vector>
          <vector>0.0 </vector>
          <vector>0.0 </vector>
          <vector>0.0 </vector>
          <vector>0.0 </vector>
          <vector>0.0 </vector>
          <vector>0.0 </vector>
          <vector>0.0 </vector>
          <vector>0.0 </vector>
          <vector>0.0 </vector>
          <vector>0.0 </vector>
          <vector>0.0 </vector>
          <vector>0.0 </vector>
        </alignmentvectors>
        <datavector>
          <datamatrix visiblename="Tyrannosauroidea_ERROR, raw data" covarfromorigin="false" matrixtype="0" iscoordinates="true" issymmetrycomponent="false" isasymmetrycomponent="false">
            <data>
              <vector>117.88515000000001 2499.16518 225.29162000000002 2488.6865000000003 3392.47265 2575.1356100000003 5027.14673 2341.98498 5689.92324 2569.89627 639.19948 3510.3578 385.09149 3256.2498100000003 534.41268 2994.28281 1113.35975 3444.86605 2218.86049 3300.7842 3075.49258 2973.3254500000003 3020.47951 3903.3083 3646.58064 3117.4073000000003 3979.2787300000005 3240.53179 4765.179730000001 4036.9114700000005 5194.80561 2810.9059100000004 4867.346860000001 3536.5545 5103.117160000001 4275.30144 5016.66805 4579.1831600000005 2687.7814200000003 2719.2174600000003 5608.713470000001 4086.6852000000003 4141.69827 4220.28837 </vector>
              <vector>123.12449000000001 2499.16518 225.29162000000002 2483.44716 3397.7119900000002 2580.3749500000004 5011.42871 2336.74564 5695.16258 2564.65693 633.96014 3510.3578 379.85215000000005 3256.2498100000003 510.83565000000004 2994.28281 1105.5007400000002 3444.86605 2218.86049 3290.3055200000003 3080.73192 2968.08611 3033.5778600000003 3903.3083 3646.58064 3117.4073000000003 3979.2787300000005 3245.77113 4765.179730000001 4036.9114700000005 5194.80561 2810.9059100000004 4867.346860000001 3536.5545 5097.877820000001 4285.78012 5037.625410000001 4579.1831600000005 2687.7814200000003 2729.69614 5603.4741300000005 4081.4458600000003 4146.93761 4209.80969 </vector>
              <vector>123.12449000000001 2499.16518 230.53096000000002 2488.6865000000003 3397.7119900000002 2575.1356100000003 5021.90739 2341.98498 5684.6839 2575.1356100000003 654.9175 3520.8364800000004 385.09149 3256.2498100000003 531.79301 2999.5221500000002 1110.74008 3450.10539 2221.48016 3290.3055200000003 3080.73192 2973.3254500000003 3020.47951 3903.3083 3651.81998 3112.16796 3974.0393900000004 3240.53179 4765.179730000001 4031.6721300000004 5189.56627 2816.14525 4872.586200000001 3531.31516 5092.6384800000005 4275.30144 5016.66805 4573.94382 2687.7814200000003 2724.4568000000004 5603.4741300000005 4086.6852000000003 4141.69827 4209.80969 </vector>
              <vector>123.12449000000001 2499.16518 230.53096000000002 2488.6865000000003 3397.7119900000002 2575.1356100000003 5011.42871 2336.74564 5689.92324 2585.61429 644.4388200000001 3520.8364800000004 385.09149 3256.2498100000003 531.79301 2994.28281 1110.74008 3450.10539 2221.48016 3295.5448600000004 3075.49258 2968.08611 3023.09918 3908.5476400000002 3646.58064 3112.16796 3974.0393900000004 3240.53179 4765.179730000001 4036.9114700000005 5194.80561 2810.9059100000004 4867.346860000001 3536.5545 5082.1598 4275.30144 5027.14673 4573.94382 2687.7814200000003 2719.2174600000003 5603.4741300000005 4081.4458600000003 4136.458930000001 4220.28837 </vector>
              <vector>117.88515000000001 2499.16518 230.53096000000002 2483.44716 3397.7119900000002 2575.1356100000003 5016.66805 2331.5063 5684.6839 2580.3749500000004 644.4388200000001 3515.5971400000003 385.09149 3251.01047 531.79301 2994.28281 1110.74008 3444.86605 2221.48016 3306.02354 3070.25324 2973.3254500000003 3028.3385200000002 3908.5476400000002 3646.58064 3117.4073000000003 3979.2787300000005 3240.53179 4765.179730000001 4031.6721300000004 5200.04495 2816.14525 4867.346860000001 3531.31516 5103.117160000001 4280.54078 5037.625410000001 4573.94382 2682.54208 2719.2174600000003 5608.713470000001 4081.4458600000003 4131.219590000001 4220.28837 </vector>
              <vector>128.36383 2493.9258400000003 225.29162000000002 2488.6865000000003 3397.7119900000002 2575.1356100000003 5021.90739 2336.74564 5684.6839 2575.1356100000003 649.67816 3515.5971400000003 385.09149 3256.2498100000003 526.55367 2994.28281 1113.35975 3444.86605 2218.86049 3290.3055200000003 3075.49258 2968.08611 3033.5778600000003 3913.7869800000003 3646.58064 3127.88598 3979.2787300000005 3240.53179 4754.701050000001 4031.6721300000004 5200.04495 2821.38459 4872.586200000001 3547.0331800000004 5092.6384800000005 4285.78012 5021.90739 4568.70448 2687.7814200000003 2729.69614 5608.713470000001 4086.6852000000003 4136.458930000001 4215.04903 </vector>
              <vector>123.12449000000001 2499.16518 225.29162000000002 2488.6865000000003 3397.7119900000002 2580.3749500000004 5006.18937 2336.74564 5689.92324 2569.89627 644.4388200000001 3515.5971400000003 379.85215000000005 3256.2498100000003 531.79301 2999.5221500000002 1113.35975 3444.86605 2221.48016 3295.5448600000004 3070.25324 2973.3254500000003 3038.8172000000004 3919.0263200000004 3646.58064 3122.6466400000004 3979.2787300000005 3245.77113 4770.41907 4036.9114700000005 5189.56627 2810.9059100000004 4867.346860000001 3531.31516 5097.877820000001 4275.30144 5032.3860700000005 4568.70448 2687.7814200000003 2724.4568000000004 5603.4741300000005 4086.6852000000003 4136.458930000001 4215.04903 </vector>
              <vector>128.36383 2499.16518 225.29162000000002 2483.44716 3397.7119900000002 2580.3749500000004 5014.04838 2334.12597 5689.92324 2575.1356100000003 644.4388200000001 3515.5971400000003 385.09149 3251.01047 537.0323500000001 3004.7614900000003 1110.74008 3444.86605 2221.48016 3295.5448600000004 3075.49258 2968.08611 3023.09918 3903.3083 3646.58064 3122.6466400000004 3989.75741 3251.01047 4765.179730000001 4031.6721300000004 5205.2842900000005 2810.9059100000004 4867.346860000001 3531.31516 5092.6384800000005 4280.54078 5032.3860700000005 4573.94382 2687.7814200000003 2719.2174600000003 5608.713470000001 4081.4458600000003 4136.458930000001 4204.57035 </vector>
              <vector>112.64581000000001 2493.9258400000003 225.29162000000002 2488.6865000000003 3400.3316600000003 2577.7552800000003 5027.14673 2336.74564 5684.6839 2575.1356100000003 654.9175 3520.8364800000004 379.85215000000005 3256.2498100000003 526.55367 2999.5221500000002 1105.5007400000002 3444.86605 2221.48016 3290.3055200000003 3075.49258 2973.3254500000003 3033.5778600000003 3913.7869800000003 3641.3413 3122.6466400000004 3979.2787300000005 3240.53179 4770.41907 4042.15081 5184.32693 2810.9059100000004 4867.346860000001 3531.31516 5092.6384800000005 4291.01946 5032.3860700000005 4579.1831600000005 2682.54208 2724.4568000000004 5603.4741300000005 4081.4458600000003 4136.458930000001 4215.04903 </vector>
              <vector>117.88515000000001 2493.9258400000003 225.29162000000002 2493.9258400000003 3397.7119900000002 2569.89627 5021.90739 2331.5063 5695.16258 2580.3749500000004 639.19948 3515.5971400000003 379.85215000000005 3256.2498100000003 521.31433 2994.28281 1110.74008 3450.10539 2221.48016 3300.7842 3075.49258 2968.08611 3020.47951 3908.5476400000002 3641.3413 3112.16796 3979.2787300000005 3235.2924500000004 4765.179730000001 4042.15081 5194.80561 2810.9059100000004 4867.346860000001 3531.31516 5092.6384800000005 4275.30144 5027.14673 4579.1831600000005 2687.7814200000003 2719.2174600000003 5603.4741300000005 4086.6852000000003 4136.458930000001 4220.28837 </vector>
            </data>
          </datamatrix>
          <datamatrix visiblename="Tyrannosauroidea_ERROR, centroid size" covarfromorigin="false" matrixtype="1" iscoordinates="false" issymmetrycomponent="false" isasymmetrycomponent="false">
            <data>
              <vector>9377.411805713822 9.146059077029259 </vector>
              <vector>9387.661719695927 9.147151523055395 </vector>
              <vector>9361.57572152433 9.14436890161969 </vector>
              <vector>9365.293253870374 9.144765928202164 </vector>
              <vector>9376.207269297409 9.145930617939497 </vector>
              <vector>9368.701445417502 9.145129779226938 </vector>
              <vector>9370.575801886374 9.145329824986483 </vector>
              <vector>9370.733808053437 9.145346686792871 </vector>
              <vector>9378.147066408845 9.146137481591918 </vector>
              <vector>9383.12304720677 9.146667934048972 </vector>
            </data>
            <namesvector>Centroid Size	Log Centroid Size</namesvector>
          </datamatrix>
          <datamatrix visiblename="Tyrannosauroidea_ERROR, Procrustes coordinates" covarfromorigin="false" matrixtype="2" iscoordinates="true" issymmetrycomponent="false" isasymmetrycomponent="false">
            <data>
              <vector>-0.33694470888012057 -0.0430466350236489 -0.325720411198941 -0.04558693437213458 0.01053039391641684 -0.07865565627510326 0.18037679349078972 -0.12511234935927087 0.2535386382525795 -0.10983269465594672 -0.268309698235077 0.056992393797986214 -0.2985821989546774 0.03349390282963677 -0.28627526868071157 0.0037866060931586384 -0.2190148766216402 0.043743062332074895 -0.10396960184791959 0.01376349460496697 -0.017699710629758208 -0.03230079509001195 -0.0111245385396398 0.06682782765267341 0.04464381387269572 -0.024668470810120125 0.08148552903133188 -0.016076011177137466 0.17525146590365584 0.05770839570927316 0.20436592582214774 -0.07773363879322101 0.17939184197947214 0.0034071409356841893 0.21418388647993147 0.07842650558739632 0.20908773068117562 0.11173049427219897 -0.06210787349989329 -0.05401847946920678 0.2651636345635821 0.05173116932447753 0.11172923309460042 0.08542067188627593 </vector>
              <vector>-0.3359587901750081 -0.043135511485759344 -0.3253689894169295 -0.046152699955865635 0.011221434724516637 -0.07801060834388951 0.1785474255302993 -0.12517694418322325 0.25383831123126993 -0.110162319612039 -0.26854682636354693 0.05696141759389884 -0.2987767618765062 0.0334762346312564 -0.28840932053806845 0.004049703125151134 -0.21957724951330276 0.04378134976602456 -0.1039536563373416 0.012669451017513565 -0.017135809213875218 -0.03282529260152426 -0.009707956163243874 0.0666473731426263 0.0446524049965172 -0.0245526408006448 0.08151998492669893 -0.015400807313658633 0.1750841322248124 0.05778752452621577 0.20422193678639008 -0.07749497727785085 0.17924208109382606 0.0035471648940958687 0.21355097813182844 0.07967592889285982 0.21107656137189787 0.11148634686302444 -0.06183187417221889 -0.05280655113504025 0.2642773983727882 0.05136916273267244 0.11203458437919726 0.08426669552415715 </vector>
              <vector>-0.33697083055851934 -0.0433388657122099 -0.325726199203639 -0.045877471404202806 0.01111078053041281 -0.0788226944249919 0.18015852394135512 -0.12512799759091978 0.2535055732348718 -0.10922816233986579 -0.2670232149161396 0.05787723603880069 -0.29913960665148914 0.033421212061029826 -0.2870040150057801 0.004260391424877101 -0.2196512192570697 0.044320293768954126 -0.10404909133716653 0.012615833194028831 -0.017191787857451454 -0.032404518840792436 -0.011213701754278254 0.06696487421049739 0.04518341744012669 -0.025281336685171064 0.08104187538359915 -0.015960067145013627 0.17541263608799204 0.057374157007308024 0.2042325928631443 -0.0771010699500784 0.18014429637952828 0.002913642390674074 0.21335886574124602 0.07884269340852329 0.20927728517297126 0.1115056502826254 -0.06214910161268181 -0.05355765135282772 0.2649943637459804 0.05205976601043336 0.11169855763298682 0.0845440856483219 </vector>
              <vector>-0.33671862948447845 -0.04327869155464242 -0.3254793056710607 -0.045819986584360914 0.01121285210271191 -0.07886290989082605 0.17899817432986226 -0.12562084607170126 0.25419591619683307 -0.10829569708139314 -0.26787567513729743 0.05801376406546403 -0.29887720294554077 0.03343840841097421 -0.28682584287290236 0.003730127594175195 -0.21941684861290608 0.04430700705421174 -0.10380132128304077 0.013132195724467489 -0.017688067569877525 -0.0329391428852825 -0.0107074478879019 0.06739417367838721 0.04473448183117456 -0.025284246650519968 0.08113680857452835 -0.016048291705854874 0.17556396792703372 0.057780785518167364 0.20474366744506325 -0.07783037765429757 0.17972076403934717 0.003410189270078561 0.21232221824409603 0.07881285604527956 0.21047327501275798 0.11118491598916982 -0.0620793901449047 -0.05413888440839233 0.2649686901993892 0.051328905828173496 0.11139891570711313 0.08558574530872363 </vector>
              <vector>-0.3370191990633228 -0.043144563047119194 -0.3253077383978419 -0.046305130214234186 0.011067870924274205 -0.07869994811393517 0.17915050593458703 -0.12600004423917488 0.2531490753889742 -0.1085434314178092 -0.26778814217168406 0.05741730039065519 -0.29874958020999515 0.032865443030025206 -0.2866377236052002 0.0037481266645385397 -0.21938342989753476 0.043734436550484056 -0.10368834257376162 0.014278151794564788 -0.018291761152880448 -0.0322102648411157 -0.010296495910713454 0.06731378600331347 0.04461136051339454 -0.024623669516873236 0.08145462590234805 -0.016016557738014303 0.1751357700100506 0.057257347254580496 0.2049974913961181 -0.07715207183223728 0.17929665189688035 0.002950671756171242 0.21420482750046224 0.07910129330564214 0.21117421671923287 0.11102024394358083 -0.0626976133505133 -0.05394706412909774 0.2650616358822463 0.05131243368440009 0.11055599426487904 0.08564351071165532 </vector>
              <vector>-0.3363089072319811 -0.04371461499461566 -0.3261149979905235 -0.04556827968339554 0.010984954971195716 -0.0789245619302613 0.17978368599862896 -0.1259331101880744 0.2531624598955539 -0.10957022360417726 -0.267414140403611 0.057488977360430835 -0.29890766373675665 0.03357103631456884 -0.28743799277091486 0.003934595262013188 -0.21926066219538853 0.043785571138710885 -0.1042654551424314 0.012604656562263025 -0.017870695953229543 -0.03299553288372711 -0.009636747159033697 0.06771054084493847 0.04474565995799229 -0.02372627331171479 0.08148598937032939 -0.01625589193977569 0.17420023749676963 0.057130695702812886 0.20514166442896847 -0.07699963243656224 0.18018938565045076 0.00423046099175256 0.21339098033592088 0.07951090184097628 0.2096921756936612 0.1104188200580913 -0.062121586038101154 -0.053044333272618746 0.2653725306549353 0.05151241174537208 0.1111891241675648 0.08483378642299176 </vector>
              <vector>-0.3366071862536172 -0.043613655478038395 -0.32592657749831616 -0.04607349490955135 0.011231660549733789 -0.07828917616444318 0.17834325906423343 -0.12534536690008408 0.25382911275812836 -0.10969153337236974 -0.26796944298721426 0.05713296514823191 -0.2994155073616121 0.033165771454472505 -0.28671837179103793 0.003971372197219679 -0.21924735552829486 0.04344580507634594 -0.10387522276368356 0.012988927893149396 -0.018251860255198746 -0.03234977087057944 -0.009082915084179794 0.06821157827804374 0.04475223802033854 -0.02415371318871622 0.0816107768095107 -0.015512096687048877 0.1758446604489676 0.05781116526428995 0.20402839326965366 -0.07755712007343611 0.17942722067377628 0.0029896073013775427 0.2136716667206461 0.0787281758561068 0.21061382113164598 0.11066388268588578 -0.06204301243133511 -0.053649400722382924 0.2647196238597175 0.05207276289594401 0.11106501864813559 0.08505331431558433 </vector>
              <vector>-0.33620838532885117 -0.043262270479186675 -0.32615407863979035 -0.046214734563523804 0.011045534052963829 -0.07811291604230718 0.1789185321142532 -0.12566802076610156 0.2536864869943329 -0.10913109324847592 -0.2680554760505303 0.05750391803770866 -0.2990327952669942 0.03293490337442012 -0.28621719919437966 0.004841552745508529 -0.2196212232117346 0.04381743516485364 -0.10399508332784434 0.013244872953371494 -0.017919969614907705 -0.0327778629146997 -0.011038562926262704 0.0669443637755245 0.044603741932829254 -0.024001983052682568 0.0826469252293217 -0.01497100173990078 0.17512742782513113 0.05738396152770065 0.20550390636451007 -0.07772573701105591 0.17929565806790115 0.0030459094200686564 0.21310782609837392 0.07938347556859505 0.21062731647669306 0.11125118503946402 -0.06228018841667781 -0.05397662781335246 0.26510641092819415 0.05144371113968666 0.11085319589346723 0.08404695888438585 </vector>
              <vector>-0.3374823077399059 -0.04378836591137724 -0.3256340683757951 -0.04583999922394807 0.011468040458253032 -0.07861977181063755 0.18038099011413525 -0.12574243816900846 0.2531169443498546 -0.10926096490548973 -0.2664602746491507 0.05765046099316451 -0.299079019638927 0.03331349977262142 -0.2869705201178111 0.004201812334823675 -0.2197985126322748 0.043623583001785905 -0.10378270871041033 0.0124373288584959 -0.017641832863281675 -0.03245075804740606 -0.009575614046303377 0.0676068996407658 0.04420958564130789 -0.024173993388120242 0.08153020205507239 -0.016193703636588338 0.17588785270366017 0.058101334345094624 0.20331325027832436 -0.07766570560584109 0.17935266660511498 0.0027667168349860827 0.2132865756871229 0.08014855000331444 0.21074221022302356 0.1114370689036966 -0.06252387065481149 -0.053557808180382346 0.26454713050575956 0.051185623671294186 0.11111328080704135 0.08482063051875552 </vector>
              <vector>-0.3366568559902313 -0.04364802967206358 -0.3252994715513967 -0.04507603821989575 0.011168999946418363 -0.079221059977585 0.17974537688384953 -0.12602309611633095 0.2542455835128813 -0.10865834151215337 -0.267948543993432 0.05745461201233751 -0.2988205820742956 0.03347877994523364 -0.2873450016231784 0.0038970557688716295 -0.21895758369395696 0.04426009668656575 -0.1034908563890481 0.013702927269709142 -0.017609103941974832 -0.03283162295815106 -0.010922572323497472 0.06734617623543346 0.04414054920787309 -0.02511923484416617 0.08151174067641744 -0.01659277283442801 0.17534199892244912 0.05827732784821636 0.20440176694064469 -0.07762910742268361 0.1793536512477503 0.0029021515726935336 0.2130679894824091 0.07857750971318384 0.2101829531236869 0.11158133080899693 -0.06191528561020638 -0.05399277909118344 0.26457711709457177 0.05184110872267849 0.11122813015226432 0.08547300606472036 </vector>
            </data>
          </datamatrix>
        </datavector>
        <classifiernames>spec</classifiernames>
        <classifiermat>
          <vector>a</vector>
          <vector>a</vector>
          <vector>a</vector>
          <vector>a</vector>
          <vector>a</vector>
          <vector>a</vector>
          <vector>a</vector>
          <vector>a</vector>
          <vector>a</vector>
          <vector>a</vector>
        </classifiermat>
        <idvec>0	1	2	3	4	5	6	7	8	9</idvec>
        <meanconfig>-0.3366875800706034 -0.04339712033586611 -0.3256731837944232 -0.045851476913111255 0.011104252217689703 -0.07862193029739797 0.17944032674019933 -0.1255750213583889 0.25362681018152783 -0.10923744617497194 -0.26773914349076827 0.05744930454386782 -0.29893809187167936 0.03331591918242389 -0.28698412561999836 0.004042134321033723 -0.21939289611641022 0.04388186405400113 -0.10388713397126476 0.013143783987253056 -0.01773005990524353 -0.032608556193329016 -0.010330655179505432 0.06729675934622036 0.04462772534142496 -0.024558556224872907 0.08154244579591578 -0.015902720191742055 0.17528501495505214 0.0576612694703659 0.2044950595594964 -0.07748894380572639 0.17954142176340468 0.0032163655367582304 0.21341458144220363 0.07912078902218772 0.21029475456067456 0.11122799388467336 -0.06217497959313435 -0.05366895795744846 0.26487885358071633 0.051585705575513216 0.11128660347472497 0.08496884052855716 </meanconfig>
        <omitflag>false	false	false	false	false	false	false	false	false	false</omitflag>
        <uniquenumvec>79 80 81 82 83 84 85 86 87 88 </uniquenumvec>
      </morphojset_contents>
    </morphojset>
    <morphojset>
      <morphojset_contents visiblename="Tyrannosauroidea" uniqueid="148" alignmentmethod="1" dimension="2" hasprocrustesfit="true" hasrawdata="true" linkedoutlinenumber="0" linkedwireframenumber="0" nincl="23" nlmk="22" nobs="23" objsymmetry="false" procsumsquare="0.12664621091179878" procrustesfitfromparentset="false">
        <alignmentvectors>
          <vector>0.0 </vector>
          <vector>0.0 </vector>
          <vector>0.0 </vector>
          <vector>0.0 </vector>
          <vector>0.0 </vector>
          <vector>0.0 </vector>
          <vector>0.0 </vector>
          <vector>0.0 </vector>
          <vector>0.0 </vector>
          <vector>0.0 </vector>
          <vector>0.0 </vector>
          <vector>0.0 </vector>
          <vector>0.0 </vector>
          <vector>0.0 </vector>
          <vector>0.0 </vector>
          <vector>0.0 </vector>
          <vector>0.0 </vector>
          <vector>0.0 </vector>
          <vector>0.0 </vector>
          <vector>0.0 </vector>
          <vector>0.0 </vector>
          <vector>0.0 </vector>
        </alignmentvectors>
        <datavector>
          <datamatrix visiblename="Tyrannosauroidea, raw data" covarfromorigin="false" matrixtype="0" iscoordinates="true" issymmetrycomponent="false" isasymmetrycomponent="false">
            <data>
              <vector>117.88515000000001 2499.16518 225.29162000000002 2488.6865000000003 3392.47265 2575.1356100000003 5000.95003 2336.74564 5679.44456 2569.89627 644.4388200000001 3515.5971400000003 379.85215000000005 3256.2498100000003 531.79301 2999.5221500000002 1105.5007400000002 3444.86605 2221.48016 3251.01047 3080.73192 2965.46644 3028.3385200000002 3903.3083 3636.1019600000004 3117.4073000000003 3974.0393900000004 3235.2924500000004 4754.701050000001 4042.15081 5189.56627 2805.6665700000003 4867.346860000001 3536.5545 5092.6384800000005 4280.54078 5032.3860700000005 4573.94382 2687.7814200000003 2719.2174600000003 5608.713470000001 4076.20652 4136.458930000001 4220.28837 </vector>
              <vector>476.96 3377.473 670.725 3317.853 3750.098 2933.304 5318.103999999999 2492.116 6003.7339999999995 2465.287 1377.222 4411.88 897.281 4057.1409999999996 1099.989 3911.0719999999997 1472.614 4125.704 2611.3559999999998 3875.2999999999997 3475.846 3365.549 3505.656 4310.526 4063.1029999999996 3416.2259999999997 4393.994 3502.6749999999997 5288.294 4185.324 5574.469999999999 2933.304 5300.218 3672.5919999999996 5538.697999999999 4370.146 5505.907 4677.188999999999 3133.031 3171.7839999999997 5967.9619999999995 4247.925 4644.398 4510.253 </vector>
              <vector>273.2926 1687.1634999999999 398.78409999999997 1636.9669 3491.4524 1068.0721 5493.739 577.2609 5861.8474 543.7965 875.6518 2551.6605 680.4428 2306.2549 755.7377 2094.3137 1394.35 2364.8176 2501.4638999999997 1996.7092 3508.1846 1625.8120999999999 3296.2434 2398.282 3856.7721 1595.1363999999999 4177.4726 1664.8539 5175.8272 2253.2696 5329.2056999999995 995.5658999999999 5145.1515 1790.3454 5507.6825 2426.169 5507.6825 2774.7565 2875.1497 1335.7873 5920.4101 2261.6357 4556.7358 2604.6458 </vector>
              <vector>468.5016 1514.2640999999999 616.3027 1530.9963 3773.1111 2088.7363 5783.7638 2306.2549 6165.8157 2362.0289 778.0473 2596.2797 680.4428 2345.2967 886.8066 2186.3408 1268.8585 2562.8152999999998 2523.7735 2540.5057 3566.7473 2601.8571 3142.8649 3301.8208 3920.9121999999998 2688.3068 4185.8387 2838.8966 4905.3233 3817.7302999999997 5518.8373 2632.5328 5050.3357 3301.8208 5186.982 4024.0941 5064.2792 4342.0059 3022.9508 2180.7634 5610.8643999999995 4001.7844999999998 4202.5709 3879.0816999999997 </vector>
              <vector>102.78840000000001 4588.5796 242.47520000000003 4496.3336 3326.1272000000004 3808.4420000000005 5215.852400000001 3207.5252 5555.844800000001 3141.6352 706.3408000000001 5545.3024000000005 550.8404 5308.098400000001 648.3576 5073.530000000001 1146.486 5308.098400000001 2314.0568000000003 4873.2244 3283.9576 4456.7996 3115.2792000000004 5371.352800000001 3668.7552 4456.7996 3956.0356 4549.0456 4923.3008 5134.1488 5102.5216 3705.6536 4891.6736 4593.8508 5231.666 5313.3696 5252.750800000001 5674.446800000001 2640.8712 4235.4092 5627.006 5107.7928 4256.494000000001 5545.3024000000005 </vector>
              <vector>223.096 2097.1023999999998 331.8553 2080.3702 3605.7891 2119.412 5697.3141 1999.4979 5884.157 1988.3431 538.2191 3020.1621 535.4304 2880.7271 691.5975999999999 2663.2085 1165.6766 3006.2186 2398.282 2852.8401 3497.0298 2744.0808 3078.7248 3441.2558 3834.4625 2755.2356 4258.3449 2830.5305 5019.66 3630.8874 5437.965 2373.1837 5111.6871 3179.118 5237.1786 3848.406 5209.2916 4163.5291 2897.4593 2353.6628 5764.2429 3756.3789 4144.0082 3767.5337 </vector>
              <vector>130.7418 2566.8084000000003 288.16560000000004 2526.7854 3490.0056 2526.7854 5456.469 2369.3616 5789.994000000001 2364.0252 453.594 3415.2960000000003 458.9304 3305.8998 530.9718 3031.0752 1144.6578 3436.6416000000004 2310.6612 3305.8998 3164.4852 2977.7112 2985.7158 3804.8532 3719.4708 3052.4208000000003 4015.641 3180.4944 4837.4466 4023.6456000000003 5264.3586000000005 2745.5778 4906.8198 3484.6692000000003 5291.0406 4114.3644 5109.603 4487.9124 2748.246 2718.8958000000002 5603.22 4071.6732 4178.4012 4175.733 </vector>
              <vector>83.52 2723.68 264.47999999999996 2674.96 3138.9599999999996 2361.7599999999998 4723.5199999999995 2076.3999999999996 5152.719999999999 2122.7999999999997 584.64 3561.2 547.52 3424.3199999999997 603.1999999999999 3280.4799999999996 580.0 3203.9199999999996 1971.9999999999998 3166.7999999999997 2927.8399999999997 2946.3999999999996 2408.16 3542.64 3285.12 2846.64 3519.4399999999996 2846.64 4189.92 3524.08 4401.04 2285.2 4356.96 2999.7599999999998 4410.32 3737.5199999999995 4229.36 4122.639999999999 2398.8799999999997 2656.3999999999996 4862.719999999999 3484.64 3482.3199999999997 3851.2 </vector>
              <vector>178.756 2243.788 381.524 2139.7360000000003 3377.688 2019.6760000000002 5007.836 1715.5240000000001 5608.136 1888.9440000000002 723.028 3164.248 448.22400000000005 2929.464 1000.5 2913.456 1176.588 3049.5240000000003 2299.8160000000003 2753.376 3198.9320000000002 2478.572 2772.052 3273.636 3673.8360000000002 2414.54 3996.664 2502.5840000000003 4775.72 3351.0080000000003 5026.512000000001 1968.9840000000002 4890.444 2878.772 5039.852 3695.1800000000003 5045.188 3985.992 2777.3880000000004 2299.8160000000003 5624.144 3471.068 4124.728 3532.4320000000002 </vector>
              <vector>329.22407 664.58275 464.18549 652.31353 3136.83058 595.05717 4310.58596 347.6279 4445.54738 331.26894 646.17892 1320.98602 519.39698 1157.39642 754.5570299999999 1081.73623 754.5570299999999 1081.73623 1866.96631 1183.97973 2596.9849 897.6979299999999 2357.73511 1515.24867 3042.76656 1024.47987 3237.02921 932.46072 3783.0095 1494.79997 4014.0798099999997 607.32639 3811.63768 1012.21065 3787.09924 1539.78711 3408.7982899999997 1721.78054 2353.64537 897.6979299999999 4243.10525 1486.62049 3038.67682 1574.5499 </vector>
              <vector>69.78125 2990.625 179.4375 2986.6375 2869.00625 2478.23125 4117.09375 2151.25625 4264.631249999999 2103.40625 526.35 3690.4312499999996 408.71875 3534.91875 486.47499999999997 3323.5812499999997 933.0749999999999 3499.03125 1820.2937499999998 3191.9937499999996 2468.2625 2847.075 2225.025 3646.56875 3126.2 2815.1749999999997 3421.2749999999996 2990.625 3806.06875 3371.4312499999996 3917.71875 2450.31875 3818.03125 3044.4562499999997 3949.6187499999996 3542.8937499999997 3985.50625 3782.1437499999997 2213.0625 2753.36875 4268.61875 3311.6187499999996 3319.59375 3720.3374999999996 </vector>
              <vector>142.48689 1969.29642 278.59377 1969.29642 3083.6715 1918.25634 4419.22026 1824.68286 4570.21383 1790.6561399999998 523.16082 2764.671 399.81395999999995 2586.0307199999997 514.65414 2358.47703 950.6214899999999 2620.0574399999996 1911.8763299999998 2541.37065 2658.3374999999996 2235.13017 2243.63685 3009.23805 3292.0851599999996 2305.3102799999997 3579.1856099999995 2541.37065 3910.94613 2996.4780299999998 4159.76652 2060.74323 3985.37958 2673.22419 3989.6329199999996 3236.7917399999997 4038.5463299999997 3479.2321199999997 2388.2504099999996 2082.0099299999997 4400.08023 3030.5047499999996 3366.5186099999996 3292.0851599999996 </vector>
              <vector>138.3349 1137.6497000000002 239.50520000000003 1152.1026000000002 3064.0148000000004 1156.2320000000002 4399.8757000000005 1077.7734 4540.2753 1040.6088000000002 452.1693 1870.6182000000001 355.12840000000006 1717.8304000000003 468.68690000000004 1515.4898 922.9209000000001 1798.3537000000001 1864.4241000000002 1649.6953 2622.1690000000003 1455.6135000000002 2219.5525000000002 2196.8408000000004 3237.4496000000004 1511.3604000000003 3530.637 1744.6715000000002 3848.6008 2159.6762000000003 4110.8177000000005 1302.8257 3937.3829000000005 1874.7476000000001 4030.2944 2368.2109 3962.1593000000003 2659.3336000000004 2364.0815000000002 1294.5669 4344.1288 2240.1995 3297.3259000000003 2452.8636 </vector>
              <vector>255.20039999999997 1125.0084299999999 378.54726 1110.1217399999998 3124.0782299999996 610.35429 4340.533469999999 340.2672 4510.6670699999995 240.31371 735.82782 1860.8362499999998 593.34093 1688.5759799999998 631.62099 1458.8956199999998 1129.2617699999998 1663.05594 2030.96985 1320.6620699999999 2754.0376499999998 1025.05494 2492.4572399999997 1811.92284 3379.27863 986.7748799999999 3694.0257899999997 1156.9084799999998 4081.0797299999995 1518.44238 4178.90655 572.07423 4117.23312 1218.5819099999999 4274.606699999999 1684.3226399999999 4283.11338 1973.5497599999999 2475.44388 886.82139 4544.693789999999 1475.90898 3587.6922899999995 1903.3696499999999 </vector>
              <vector>134.99975 716.75125 257.47375 698.6585 1851.0275000000001 455.10225 2830.8195 203.1955 2954.68525 160.05125 356.288 1141.2350000000001 353.5045 1092.52375 516.33925 960.3075 553.9165 983.96725 1273.45125 903.24575 1728.5535 661.0812500000001 1796.74925 1137.0597500000001 2027.7797500000001 691.69975 2409.11925 759.8955 2626.23225 925.5137500000001 2705.562 352.11275 2691.6445 734.844 2768.19075 1006.2352500000001 2840.5617500000003 1123.14225 1579.63625 640.205 2951.90175 949.1735 2274.1195000000002 1149.5855000000001 </vector>
              <vector>56.218199999999996 1489.1285999999998 121.58819999999999 1476.0546 1944.1037999999999 1414.6067999999998 2707.6254 1368.8477999999998 2844.9024 1334.8554 194.80259999999998 1825.1303999999998 200.0322 1796.3675999999998 418.36799999999994 1763.6825999999999 581.793 1829.0525999999998 1099.5233999999998 1669.5497999999998 1744.0715999999998 1575.417 1534.8875999999998 1967.637 1991.1701999999998 1621.176 2125.8324 1648.6313999999998 2457.912 1921.878 2485.3673999999996 1462.9805999999999 2520.6672 1839.5117999999998 2684.0921999999996 2046.081 2436.9936 2163.747 1555.8059999999998 1495.6655999999998 2684.0921999999996 2046.081 2117.988 2086.6104 </vector>
              <vector>36.606500000000004 1185.0047 130.7375 1151.5359 1561.5287 1021.8443000000001 2121.0852 973.7329000000001 2349.0914000000002 969.5493 269.8422 1504.0042 198.721 1441.2502000000002 298.0815 1338.752 300.17330000000004 1330.3848 860.7757 1325.1553000000001 1331.4307000000001 1188.1424 1167.2244 1557.3451 1545.8402 1204.8768 1709.0006 1235.2079 1915.0429000000001 1508.1878000000002 2061.4689000000003 1076.2311 1998.7149000000002 1402.5519000000002 2055.1935000000003 1596.0434 1835.5545000000002 1697.4957000000002 1195.4637 1125.3884 2151.4163000000003 1579.309 1582.4467000000002 1624.2827 </vector>
              <vector>202.23 672.174 331.272 639.432 2921.7419999999997 475.722 3642.066 414.09 4214.088 348.606 477.64799999999997 1327.014 417.942 1211.454 672.174 1097.82 672.174 1097.82 1687.176 1041.966 2550.024 756.918 2209.122 1398.2759999999998 3004.56 857.0699999999999 3233.754 910.9979999999999 3611.25 1340.4959999999999 3898.2239999999997 552.762 3767.256 1034.262 3705.624 1571.616 3692.142 1750.734 2182.158 674.1 4081.194 1417.536 3091.23 1596.654 </vector>
              <vector>238.18703999999997 1677.9426299999998 370.04058 1665.1826099999998 3066.6581399999995 1569.48246 3864.15939 1539.7090799999999 4408.58691 1482.2889899999998 491.26077 2381.8704 427.46067 2256.39687 714.56112 2156.4433799999997 714.56112 2156.4433799999997 1745.99607 2128.7966699999997 2683.85754 1850.2028999999998 2286.1702499999997 2513.72394 3147.4716 1971.4230899999998 3392.03865 2045.8565399999998 3732.3058499999997 2492.4572399999997 4025.7863099999995 1697.0826599999998 3930.08616 2186.21676 3847.14603 2741.2776299999996 3832.2593399999996 2945.43795 2292.55026 1754.5027499999999 4238.45331 2609.42409 3230.41173 2766.79767 </vector>
              <vector>288.7544 2617.7866 448.3292 2568.3944 5364.7528 1626.1432 6652.7494 1079.0296 7815.3658 683.8919999999999 965.0476 3575.2354 801.6734 3381.466 1193.0116 3233.2894 1193.0116 3172.499 3370.0678 2891.3433999999997 4867.0314 2272.0412 4365.5106 3446.0558 5535.7258 2272.0412 6371.5938 2283.4393999999998 7237.857 2712.7716 7177.0666 1352.5864 7268.2522 2351.8286 7659.5904 3047.1187999999997 7401.2312 3544.8402 4224.9328 2180.8556 8081.3238 2868.547 6379.192599999999 3506.8462 </vector>
              <vector>103.05959999999999 4494.1347 703.0137 4240.1664 5668.277999999999 3176.4440999999997 6783.5301 2631.7005 7449.7368 2311.4796 1129.9749 5638.8324 964.3434 5487.923699999999 1564.2975 5252.3589 1516.4484 5171.3835 3430.4123999999997 4865.8854 4932.138 4111.341899999999 4707.6152999999995 5609.3868 5613.0675 4111.341899999999 6393.3759 3930.9876 7376.1228 4685.5311 7103.750999999999 2948.2407 7549.115699999999 3717.507 7792.041899999999 4884.2889 7806.7647 5171.3835 4170.2330999999995 4166.5524 8009.2032 4748.103 5992.1795999999995 5524.7307 </vector>
              <vector>85.88300000000001 2782.6092000000003 311.6326 2593.6666 3678.2462000000005 2419.4468 5152.9800000000005 2232.958 5381.183400000001 2232.958 296.9098 3391.1516 336.17060000000004 3339.6218000000003 694.4254000000001 3290.5458000000003 694.4254000000001 3290.5458000000003 2068.5534000000002 3253.7388 2951.9214 2922.4758 2527.414 3754.3140000000003 3506.4802000000004 3067.2500000000005 3957.9794 3032.8968000000004 4598.421200000001 3744.4988000000003 4951.768400000001 2564.221 4745.649200000001 3266.0078000000003 4816.8094 3965.3408000000004 4814.355600000001 4303.965200000001 2694.2724000000003 2770.3402 5278.1238 3793.5748000000003 3813.2052000000003 4191.0904 </vector>
              <vector>240.87 2373.98 364.56 2308.88 3168.2 1718.6399999999999 4387.74 1469.09 4550.49 1371.44 707.42 3070.5499999999997 568.54 2938.18 815.92 2773.2599999999998 815.92 2773.2599999999998 1909.6 2508.52 2831.85 2078.86 2538.9 2851.38 3287.5499999999997 2124.43 3558.7999999999997 2139.62 4038.37 2595.3199999999997 4222.82 1664.3899999999999 4151.21 2215.5699999999997 4172.91 2829.68 4151.21 3029.3199999999997 2380.49 2057.16 4565.68 2584.47 3543.6099999999997 2957.71 </vector>
            </data>
          </datamatrix>
          <datamatrix visiblename="Tyrannosauroidea, centroid size" covarfromorigin="false" matrixtype="1" iscoordinates="false" issymmetrycomponent="false" isasymmetrycomponent="false">
            <data>
              <vector>9368.87544830909 9.145148351840952 </vector>
              <vector>9200.353371429248 9.12699717223745 </vector>
              <vector>9533.173443651527 9.162532936354244 </vector>
              <vector>9547.05684636319 9.163988202349552 </vector>
              <vector>9480.626930665087 9.157005724989144 </vector>
              <vector>9678.47869362753 9.177660008170513 </vector>
              <vector>9554.515114332577 9.1647691085874 </vector>
              <vector>8227.953630522985 9.01529261518611 </vector>
              <vector>9031.72173428248 9.108498296484488 </vector>
              <vector>6769.893992808861 8.820240707409852 </vector>
              <vector>7246.94475792078 8.888335246328852 </vector>
              <vector>7505.977723175221 8.923455011821554 </vector>
              <vector>7473.334584134141 8.919096575326556 </vector>
              <vector>7415.267019255496 8.911296264612199 </vector>
              <vector>4838.060788601406 8.4842692559115 </vector>
              <vector>4633.681084954337 8.44110688194093 </vector>
              <vector>3698.8628253281313 8.215780706886402 </vector>
              <vector>6722.2548303362 8.813178917464763 </vector>
              <vector>6998.066497811259 8.85338917528478 </vector>
              <vector>13205.99928538589 9.48842649664168 </vector>
              <vector>13217.106516368198 9.489267217768095 </vector>
              <vector>9121.685179788516 9.118409844484518 </vector>
              <vector>7453.842303244744 8.916484923824635 </vector>
            </data>
            <namesvector>Centroid Size	Log Centroid Size</namesvector>
          </datamatrix>
          <datamatrix visiblename="Tyrannosauroidea, Procrustes coordinates" covarfromorigin="false" matrixtype="2" iscoordinates="true" issymmetrycomponent="false" isasymmetrycomponent="false">
            <data>
              <vector>-0.3361472207539994 -0.05578539581403827 -0.32473549443995 -0.057921425469585286 0.014112632345604453 -0.07823107130586424 0.18349461512102233 -0.11855223527131056 0.25784975604440885 -0.10014134761419367 -0.2706015608630194 0.047698260123784766 -0.30113279989392383 0.022530623013103167 -0.287235859252206 -0.006211666670023361 -0.2221159568009042 0.0357860589868077 -0.10473294232993752 0.004798476195188663 -0.01558888798022012 -0.03364861184010323 -0.012703794766481761 0.06684813092473509 0.045067847125578674 -0.02264461929362281 0.08223799913003241 -0.01320936147021616 0.17290315870203934 0.06553182737812864 0.2077432951087959 -0.07037775164765472 0.18024027273319715 0.010589006095522966 0.21109943274182258 0.08782894480181869 0.20735756244348613 0.119698567536386 -0.05982400507370714 -0.05623788355276935 0.2641957199047841 0.06128769527139641 0.10851623075357812 0.09036377962251033 </vector>
              <vector>-0.3417164752708612 -0.05686683366329391 -0.32023696156622744 -0.0619909719414247 0.01751958546334463 -0.08225629950720081 0.19113513424584946 -0.11919112080631332 0.2657278353866818 -0.1173302287401477 -0.2512689080910718 0.06182736266805765 -0.30078516744211187 0.020000897493444986 -0.2776996542598781 0.005507901938676164 -0.23872540388120517 0.031411353004427774 -0.11305242263351999 0.012168004728256451 -0.015387623845756444 -0.037138579139095344 -0.018950631640254484 0.06580008147545215 0.048107883370271796 -0.027529379084345093 0.0835168778491591 -0.01581444757148216 0.1758786056307781 0.06463822345451488 0.21572377194745213 -0.06949560215124453 0.18080707123122344 0.008996301303571111 0.20182179163405745 0.08650786529509787 0.19607509230106024 0.11967194872988166 -0.05137719123224715 -0.0605936496416621 0.24934967907597613 0.07618818826776616 0.10353711172727867 0.09548898388706203 </vector>
              <vector>-0.3342223425259968 -0.048076823152755445 -0.32056651591361734 -0.05209319180407776 0.008910011384087447 -0.08103515114411146 0.223137977896718 -0.11257984269508799 0.2620216812538943 -0.11245756728349024 -0.2797403039533522 0.04836336987222763 -0.29772590588737163 0.0207826439965333 -0.2876782005512458 -6.471661529156951E-4 -0.22366549443200565 0.03389961025779009 -0.10406662781738105 0.006364454143403506 0.004974454071622026 -0.022529623991075196 -0.024877706565670843 0.05629388124465267 0.04186608949766384 -0.02226731017400852 0.07477609418332895 -0.011798853263687726 0.17332507321430735 0.05965064893246013 0.20182129079819255 -0.07046270767979705 0.17473886823409895 0.0108970043711067 0.20632084712725732 0.08104198634215787 0.2028402093733847 0.117511756040636 -0.05834242586792531 -0.0590692370329017 0.25114511166028985 0.06788600480744394 0.1050078148197227 0.09032611436549699 </vector>
              <vector>-0.33855744214787065 -0.05311173532766595 -0.3230789875138127 -0.055253982487402695 0.012518710185105846 -0.08041280848172826 0.22247419013639214 -0.1104267966364225 0.2627881038575078 -0.11466057469609159 -0.27904799036594247 0.04887064094500619 -0.29547283229695853 0.025891882934307286 -0.278575324292916 0.004382835954779021 -0.23003123129880568 0.03271172431058197 -0.10295328664334157 -0.00203839394231195 0.004708730381756094 -0.022907667101110637 -0.020286977179238802 0.0593132027954671 0.04305032345364955 -0.023277513077550476 0.0739336478411421 -0.014827299583946515 0.17237869688645252 0.0660056092392032 0.2040202793803929 -0.07040024988250991 0.17378479571811983 0.009811321520868412 0.20634549147477052 0.07972693299849906 0.20208735165893846 0.11522895546806455 -0.06143961803785022 -0.05158989023960484 0.24888012486869837 0.06645019134127772 0.10247324393380952 0.09051361394829095 </vector>
              <vector>-0.3299947059559622 -0.05384935900807874 -0.31410147633297425 -0.06166746089231899 0.01871555082115344 -0.09308244250742559 0.22475226962740308 -0.13111142563410458 0.26133904735032987 -0.13353917594307507 -0.27929940480383203 0.05444815194507485 -0.2924856852630828 0.027542805958575497 -0.2790887424933669 0.004237944832005968 -0.23002000208331572 0.03535254970456096 -0.10171288655916315 0.005210486867956814 0.005572978264661236 -0.025697973915402468 -0.024242663364570288 0.06803907723598865 0.04605228158240685 -0.02061041767208065 0.07503796563057928 -0.00715261353757869 0.16868177493660058 0.06699145735387314 0.2063137923767643 -0.08043034454516337 0.17254205944924975 0.009927177470801346 0.19865375005803232 0.0898773039782845 0.19605261082327913 0.128016417082427 -0.05889038093174054 -0.0573585020113883 0.24285392009548265 0.07352556303824292 0.09326794677206443 0.1013307801988245 </vector>
              <vector>-0.3339234842028521 -0.05072541066993205 -0.3228549117259126 -0.053514981689543197 0.014919987624666028 -0.08136520526173846 0.22909934302931165 -0.11406549289373846 0.24832218799676342 -0.11703580002516019 -0.29243645550980496 0.04132197733610476 -0.29412080606109886 0.026966207301225013 -0.2801110190707969 0.0030489430546200708 -0.22799814612595262 0.03372633465431138 -0.10245795321529931 0.0059535718903671025 0.009678775289227866 -0.01599520608178037 -0.026630305579749033 0.0599658867408218 0.044633219538390105 -0.01810577626388723 0.08902551838003185 -0.01445378113943072 0.17520690396187294 0.06057322634868257 0.2060529143832042 -0.07306306753768543 0.180310451469761 0.013128908071869299 0.199742974011618 0.08087836217979058 0.19990284411645742 0.11361789028533212 -0.05583760495259508 -0.0503333204423923 0.2531212639257415 0.06625729311852269 0.08635430271701575 0.0832194410236401 </vector>
              <vector>-0.3334919316733192 -0.04797626663966961 -0.31732264584982806 -0.05338398220265307 0.017730156230224614 -0.07827732873133095 0.22205748785246848 -0.1100075824087383 0.2569458825018441 -0.11315964173714889 -0.2930759401179071 0.03831366709166198 -0.29342777779116513 0.026793077758569497 -0.2879385259529184 -0.0024719476863531292 -0.22075559342990492 0.03508802408916396 -0.09972937772213873 0.012369285470738702 -0.012864944506313323 -0.028575210882320713 -0.02524129386547708 0.05936454827651055 0.04577479320407687 -0.025063490054918352 0.07778763373159996 -0.013971885027517566 0.1702106633026375 0.06778018909261135 0.2049087491109623 -0.0691915704917146 0.17331552165817468 0.01089954683576427 0.21826997776781545 0.07382419174933591 0.20221768272913515 0.11427642422295123 -0.058425627498080696 -0.05239311808242039 0.25064693698934337 0.06688734402474707 0.10240817332877043 0.08887572533273115 </vector>
              <vector>-0.33338095279066254 -0.04748858258332715 -0.31123602918577026 -0.053039482249753384 0.03994044515465917 -0.08508596414379604 0.2335706899174143 -0.11648302588596843 0.2857453326132884 -0.10998026698581669 -0.2741162225300773 0.05563305176211411 -0.2784132328865406 0.03884862890143481 -0.2711998644537465 0.02141714096173937 -0.27365327385936394 0.012198765210732066 -0.10408208654480047 0.010521022972496201 0.01286670184130023 -0.014391463577079103 -0.05156965022674056 0.05733906190098492 0.0567384182381256 -0.025683955239683004 0.08538056368664669 -0.0251234885649479 0.16562164447817385 0.05878764148931136 0.1939929813963938 -0.09165441881607723 0.1870343307799157 -0.004679631267578668 0.1920404210393079 0.08526059637091231 0.1692403851126566 0.13173961619581492 -0.050898217007136745 -0.05075737763459916 0.24765754693325032 0.05547468263485826 0.07872006829370622 0.0971474485482288 </vector>
              <vector>-0.34023087183513595 -0.05193792230173397 -0.317903610548042 -0.06378912996853617 0.014913530755610799 -0.08220970290080712 0.19541057296308953 -0.1186674225667202 0.26223068651162573 -0.10055693684923434 -0.2782982165270441 0.04935819848833857 -0.30910315250025105 0.023779627655410838 -0.24802211075823447 0.02096219240204542 -0.22816423347174167 0.035789742596586294 -0.10380473835117193 0.0011194870531564347 -0.004323413086090828 -0.0309413517129245 -0.05033995634878502 0.058124289481002095 0.04836904435044146 -0.03875919468965098 0.08440515112458857 -0.029514115358596025 0.17225247481814196 0.06325785737943396 0.1978137259452791 -0.09050644035671852 0.18420036050155522 0.01063882608054546 0.20214884458179075 0.10095320891933571 0.20315082354506642 0.13325263398311712 -0.05145086482651494 -0.050090540911453665 0.2665413501811514 0.07513753828644018 0.10020460297467006 0.08459915529096437 </vector>
              <vector>-0.33739243399406255 -0.04448186662288692 -0.31743390258935533 -0.047103565263918665 0.07867647818586468 -0.07095211417533094 0.2515054575364458 -0.11422247976628648 0.27173742548011803 -0.11742875063043014 -0.28656126878404536 0.05116898497231444 -0.30625339479763436 0.027652279062398328 -0.2718746160003703 0.014989029614344947 -0.27151843548114485 0.01517862367612531 -0.1060976592778466 0.023667682482776176 6.889531445307753E-4 -0.02289606089341764 -0.031344483676127965 0.07017972830492969 0.06751965449160317 -0.006749080338818522 0.09597772434918486 -0.021229864199132698 0.1801090604004757 0.058997496663429544 0.20932908951526008 -0.07404075079845382 0.18171276052285504 -0.012543106722925444 0.1812801071491415 0.06585832146862988 0.12667724923479856 0.09509256859063354 -0.03557590826270928 -0.021744533012636857 0.24841173369947733 0.055274552579774566 0.07042640915354056 0.07533290500888204 </vector>
              <vector>-0.3401852550644387 -0.04905260578073956 -0.3250373773955519 -0.04812514767408343 0.05174646270068253 -0.08138291674588949 0.22783383089571535 -0.10934518046542387 0.24884952959167794 -0.11391274822593866 -0.2869323795082845 0.053393062631861735 -0.30099097082738363 0.030413126366596047 -0.28737996990234504 0.0024333515878854454 -0.22843892340778824 0.03260396294303575 -0.10220039471958332 0.002501588892900231 -0.008335715558420265 -0.03609936347153027 -0.05265527252381984 0.0705027587249939 0.08248856485137711 -0.031518720892147606 0.12068664882747579 -0.003424442161227264 0.16849210953961166 0.05422467569816099 0.19639997665406705 -0.07094563623921274 0.17460887335697364 0.009407625366923647 0.1859279575472732 0.07975719656457071 0.1875654510180054 0.11314937830817053 -0.04219960919545211 -0.05247263214733204 0.23294331495641868 0.05232827399024072 0.09681314816378757 0.09556439272818316 </vector>
              <vector>-0.34191998738628043 -0.048718423741845304 -0.32379923340579525 -0.05000180620927784 0.04908453345923992 -0.08298861351578683 0.22596729671706672 -0.10793179238393773 0.2458269143288354 -0.1138645170196134 -0.2838356654623577 0.05357882138673785 -0.30191052659895834 0.030961785893893656 -0.28871016957858814 -3.638894575057755E-4 -0.22832992957008746 0.030335092970085145 -0.10107717897452294 0.010882070971307799 -0.0045331597322587 -0.0368205059305452 -0.05246325421516201 0.07005724518953771 0.08040166570318412 -0.033393132294997026 0.12082382018249682 -0.004712474670050065 0.1693105401801283 0.052803077976398875 0.19370186085395982 -0.07408489721824102 0.17621250826331136 0.009063776351130108 0.18207549333642742 0.08403346785775016 0.19078976167106396 0.11585225573119601 -0.04194841675320056 -0.05468314565553913 0.23475713102379006 0.05278409233188493 0.09957599595770837 0.09721151143741516 </vector>
              <vector>-0.3396246028508498 -0.046489867983642214 -0.3259361473588334 -0.04573019157273658 0.05118934441419804 -0.07737381832185072 0.22863316300374528 -0.10308685024717067 0.24703012623595114 -0.10964125585347029 -0.28936024081691275 0.04779989966321534 -0.30405670214325087 0.028505870668083536 -0.29116503539203736 2.204138421246886E-4 -0.22738916257646521 0.032760044446267365 -0.10333922017540476 0.0022109906149122343 -0.004349934326855018 -0.03234735506778029 -0.049626668186786065 0.07118247692198161 0.07836923539760059 -0.031904923875823235 0.12017069195323388 -0.004148116620931511 0.16742551833836944 0.0476842403472215 0.1926751931443947 -0.0697412057382467 0.1760384810746509 0.008602509654437965 0.19406311740654847 0.0734501385335206 0.18827155463118408 0.11307767321292474 -0.04067774695294481 -0.05090847887370019 0.23451697245071368 0.05279012552438293 0.09714206272974839 0.09308768072627946 </vector>
              <vector>-0.34043051032983795 -0.050187253873367546 -0.3236484351656605 -0.05062282351125101 0.05185875525611883 -0.08264522898669265 0.21888301643984587 -0.10340181868684539 0.24309896553522092 -0.11463887574180362 -0.2852419700869127 0.05487415990762824 -0.30218457101743157 0.02990496474093013 -0.2940432474081775 -4.53241214447217E-4 -0.22985172848126614 0.033315492090086045 -0.10419402169631868 -0.0011246711286909544 -0.003163783230965585 -0.031627834811384696 -0.04838219582910838 0.07079393040469124 0.08131667327176333 -0.02875942292361346 0.12145718494878331 -0.0019045288514030253 0.1689398409043953 0.05170625245116906 0.19422217415324525 -0.0742901480810914 0.17764888462781991 0.011826557185128652 0.19284483995151022 0.07648524356042036 0.19026035576831102 0.11546356086439952 -0.038887239622416934 -0.05377219134575978 0.23184417348372074 0.05194461691347102 0.0976528385273619 0.09711326103842674 </vector>
              <vector>-0.340410117979793 -0.051895476556236296 -0.3148078419549363 -0.05297390300901436 0.019120083925955926 -0.06847492150168148 0.22635843513126574 -0.09900403516787375 0.25292803822873816 -0.10518003313504523 -0.30397526891143994 0.04044404888595889 -0.30356550935836707 0.030290983178325945 -0.26717823474402524 0.006614459200185992 -0.25982262824163 0.012368007406507099 -0.10982559875855301 0.011330996800435646 -0.010681962993336748 -0.02863304431427185 -0.007227826925069499 0.0709299693439096 0.05031764106032613 -0.0158335957487224 0.12722631968200776 0.0064745862315805855 0.16852799594926834 0.04550975059393858 0.19738701904180353 -0.07101061639447571 0.18613554490619988 0.007579916721638071 0.19602290549417117 0.06526795647099705 0.2082624616300592 0.09098340325650711 -0.041015467571051234 -0.03624846672189437 0.23516218670705183 0.057462926547744736 0.09106182568135496 0.0839970879114855 </vector>
              <vector>-0.34889294045405955 -0.03809318715941852 -0.3347902792270611 -0.041428034988647125 0.05922458165812622 -0.06840223060582964 0.2242945887315439 -0.0841351451120345 0.25389620026472576 -0.09248630641033138 -0.3161975084193847 0.03384514806753327 -0.3154044249600245 0.02746465106862687 -0.2685395962273906 0.01865766345772274 -0.2327010441874138 0.03161721060467057 -0.12154066830978051 -0.006642971338242687 0.01711033252358662 -0.03195482974967566 -0.02520240632217234 0.05462730707560327 0.07102133760454675 -0.023915965121726467 0.10048490853221674 -0.018934738782016212 0.1744336935161201 0.037855768143540684 0.17715923235384012 -0.06198249456827296 0.18739516001838952 0.019294899479246008 0.22415958647954373 0.06305103192083797 0.1718746442718551 0.0904363816613089 -0.024315063912089162 -0.04784414708226558 0.22453139456866483 0.06290773333818364 0.10199827149621712 0.07606225610118955 </vector>
              <vector>-0.34436640031459775 -0.028902843802781044 -0.31908561825590953 -0.03852634047060742 0.06799292608293143 -0.08238642325762546 0.21957988414772425 -0.09895031542876569 0.2812714998813081 -0.10149448863715738 -0.279240987509882 0.05625165283792487 -0.2988761396704255 0.03964929301413206 -0.2725639587048413 0.011300062437081544 -0.271845891838619 0.009143008947633324 -0.119938249759418 0.0041842124357497346 0.006746835588591208 -0.03584318180435514 -0.03547305682568241 0.06524924827748982 0.06500921493232437 -0.032606493197828455 0.10941778042800517 -0.02536369087328377 0.16706895029060503 0.04737316469459111 0.20406676290971087 -0.070747070631305 0.1890391729686854 0.01807922589953304 0.20553936626097308 0.07034522158807165 0.1469247859803047 0.09923924166453654 -0.03058410213666008 -0.0520463161249102 0.23165809182970903 0.06513323718153788 0.07765913371516255 0.08091959525033855 </vector>
              <vector>-0.3383171420303601 -0.04528917836064132 -0.31914921668728957 -0.05044677137603633 0.0666015051261701 -0.08041029414306324 0.17415080494737165 -0.09122403816592559 0.25910287710012336 -0.10218242988854136 -0.29580517405171164 0.05174255136266694 -0.3049769098162928 0.034630807563533914 -0.2673737656429477 0.01713316913191519 -0.2672343450752635 0.017207382375751354 -0.1160936711809522 0.006661706579833508 0.011848688597918407 -0.03765266609446589 -0.03753455318093588 0.05868849607684583 0.0797917313478411 -0.02373638732342108 0.11410541684728275 -0.01617677053621354 0.17137276908755403 0.0470684578011324 0.21240639658375854 -0.07103737186122447 0.19392135074107097 0.0010668241010247832 0.18599626442540096 0.08127545804048494 0.18432974477258343 0.10803784075543435 -0.04313898359367798 -0.04924397866268708 0.2416059571664966 0.05752733503148485 0.09439025451585849 0.08635985759211208 </vector>
              <vector>-0.33744560975677274 -0.04700459912634387 -0.31867092449925694 -0.04973541608786566 0.06630351203229841 -0.08173862578131402 0.18041190957773243 -0.09149437698921971 0.25775459988657423 -0.10337399779705364 -0.29641497237437797 0.05195029475211119 -0.30641044287438485 0.03442783711614063 -0.26608624112323803 0.01816459692294978 -0.26595843732047725 0.018232626589841976 -0.11865441225239069 0.007233722841683256 0.013505129002671964 -0.03894980840302411 -0.038798255073800816 0.0586477935919774 0.08061229087688318 -0.024798759568943174 0.11612099942235977 -0.015809597855807073 0.1679104195119446 0.045786460427300044 0.2044479670025137 -0.07003059773895372 0.19405565015742926 6.246101694321916E-4 0.18606553865865394 0.08055063032580023 0.18528244168966052 0.10987025256258966 -0.04307864773562537 -0.05001228877686214 0.24109556386028014 0.05904866133632549 0.0979519213313236 0.08841058148923545 </vector>
              <vector>-0.336734390929017 -0.045104806699378656 -0.324141992341317 -0.04712139426536277 0.055855357423894005 -0.06502241631487221 0.1592083351257389 -0.09228809525647581 0.25058951184536465 -0.10936450578988052 -0.29609288800537537 0.03437356308800526 -0.3063235922907229 0.018003430849229597 -0.27531816300130235 0.01097923697506708 -0.27443117698764363 0.006566046247975792 -0.10780372750909771 0.008750041831595043 0.011451802679680644 -0.02173599529018504 -0.03884869899924158 0.0612808232991101 0.06184415554314987 -0.014528654468632033 0.12444411291999258 -0.004644561412175064 0.18507696557926726 0.03722300754068151 0.1953317549023795 -0.06598388644360287 0.1913015948210823 0.010223113232581519 0.21319254223700615 0.06689077751615255 0.18848862816597767 0.10154214021386487 -0.03588261410718971 -0.03557129873769075 0.24693935270830308 0.057941995262500934 0.1118531302190704 0.0875914386214917 </vector>
              <vector>-0.3561834809842073 -0.06019981939273559 -0.3080697090041191 -0.07064740511226009 0.07791844699303467 -0.08021992275969708 0.16988132999527458 -0.10521555320974232 0.22410043364096896 -0.11962050696211336 -0.2956813430227295 0.03984452955358905 -0.30597301077069466 0.026154965915896382 -0.25804307270815025 0.016903162125426627 -0.2601103152625401 0.010428896453909861 -0.11281245838500545 0.01437802671288428 0.009972697314258993 -0.02082674439178323 -0.027956828259239477 0.08783411265415583 0.06097998563872101 -0.011249522645169617 0.12163546018104297 -0.013566164803054555 0.18453999742638552 0.056709676075231114 0.18899782573104218 -0.07696287460878898 0.21098025074473498 -0.012975531376901717 0.2128107613888929 0.07748262223022548 0.20976897044387366 0.09928209704617652 -0.04765480601338613 -0.027604260153508565 0.23126479772243874 0.07025711238284242 0.06963406718940379 0.09981310426541719 </vector>
              <vector>-0.3283360298095314 -0.03303625650046129 -0.3043270851020526 -0.05461049507972506 0.06452233057300041 -0.08713085966565258 0.22570216989948066 -0.11348351048850149 0.2508290948505478 -0.11440349755822887 -0.30264207025622236 0.03304385927066292 -0.29860891011488905 0.027176146629802497 -0.2595308979878074 0.020310587986638578 -0.2594111819786328 0.020374312539819934 -0.10876708882246654 0.010822449649565287 -0.013061099452834768 -0.029047247718120076 -0.05631683619787732 0.06396300121606761 0.04838516129826568 -0.01539638629755401 0.09777489940265308 -0.020904219141995126 0.17090636514109644 0.05463041673614829 0.2049696655356144 -0.07633096556534681 0.185149985489081 0.0015370576144601508 0.1957676433400448 0.07800530636661383 0.19680134023492432 0.11517078861712765 -0.0420242961955547 -0.044734739057051054 0.24570140534996907 0.057325612740226704 0.0865154348031905 0.10671863770550422 </vector>
              <vector>-0.3373601783443236 -0.04293047923488629 -0.3197867220980826 -0.04957054193815598 0.06378386840158183 -0.0821132719375965 0.23055363045384608 -0.09536397029126994 0.2539369883195812 -0.10568545240749849 -0.28660174371502695 0.057637026661272565 -0.3029366085990983 0.03769746726025335 -0.2672617911296709 0.019769531147030294 -0.2671612956770403 0.01982302464267718 -0.1169812971890498 0.0025176011764899255 0.013024980083271792 -0.03958214984261942 -0.03871194521412988 0.05861185446342704 0.0730503703609339 -0.026027884730435175 0.10899136273947736 -0.019523677599215514 0.16549736629091205 0.049147754547899915 0.20538708990649157 -0.07199732315409992 0.18676618023308797 3.601358777900257E-4 0.17962479989568897 0.08258791780367276 0.17342893789228808 0.10887910829100171 -0.04677449897843906 -0.04993688612358233 0.2360056629285919 0.05638128557463514 0.0935248434391091 0.08931892981321002 </vector>
            </data>
          </datamatrix>
        </datavector>
        <classifiernames>specimen</classifiernames>
        <classifiermat>
          <vector>AMNH_Carr</vector>
          <vector>AMNH_Paul01</vector>
          <vector>AMNH_PAUL02</vector>
          <vector>AMNH_Osborn</vector>
          <vector>AMNH_Holtz</vector>
          <vector>AMNH_Molnar</vector>
          <vector>AMNH_Carpenter</vector>
          <vector>Stan</vector>
          <vector>LACM</vector>
          <vector>Bistah</vector>
          <vector>NMC_Holtz</vector>
          <vector>NMC_Russell</vector>
          <vector>NMC_Molnar</vector>
          <vector>NMC_Paul</vector>
          <vector>Gorgo_Paul</vector>
          <vector>Gorgo_Carr_Will</vector>
          <vector>Gorgo_Carr</vector>
          <vector>FMNH_Molnar</vector>
          <vector>FMNH_Rauhut</vector>
          <vector>Tarbo_Paul</vector>
          <vector>Tarbo_Maleev</vector>
          <vector>Tarbo_Hurum</vector>
          <vector>FMNH_Russel</vector>
        </classifiermat>
        <idvec>0	1	2	3	4	5	6	7	11	11	12	13	14	15	16	17	18	19	20	22	24	26	24</idvec>
        <meanconfig>-0.33866367423412136 -0.04770456495634172 -0.31959657035484146 -0.05257819327235816 0.04274603461728492 -0.07970424485638633 0.2125259188431507 -0.10696661332425556 0.2566922921176557 -0.11052777851875932 -0.2870638471168138 0.04807749057712405 -0.3009190901679158 0.028524782797410757 -0.2753312200276609 0.008994970103956255 -0.2451884274551831 0.02503990846736299 -0.10808338994900624 0.006688688865323972 0.0012982840900011322 -0.029384455479306525 -0.03458196786809223 0.06450595241827545 0.060902938379961954 -0.023667851520764317 0.10110516443362266 -0.013466700295318618 0.17200306904726687 0.05477986436369835 0.20064664385806597 -0.07325078226738616 0.18338870129133336 0.006624177131998692 0.19877454147859777 0.07873655142969481 0.18815873432645014 0.1116996043617601 -0.0460975363677476 -0.04848899487063529 0.24307953878653665 0.06166095919677962 0.09420386227145448 0.09040722964812695 </meanconfig>
        <omitflag>false	false	false	false	false	false	false	false	false	false	false	false	false	false	false	false	false	false	false	false	false	false	false</omitflag>
        <uniquenumvec>149 150 151 152 153 154 155 156 157 158 159 160 161 162 163 164 165 166 167 168 169 170 171 </uniquenumvec>
      </morphojset_contents>
    </morphojset>
    <morphojset>
      <morphojset_contents visiblename="Plateosaurus_SMNS_13200_random" uniqueid="183" alignmentmethod="1" dimension="2" hasprocrustesfit="true" hasrawdata="true" linkedoutlinenumber="0" linkedwireframenumber="0" nincl="10" nlmk="22" nobs="10" objsymmetry="false" procsumsquare="0.02448479426484311" procrustesfitfromparentset="false">
        <alignmentvectors>
          <vector>0.0 </vector>
          <vector>0.0 </vector>
          <vector>0.0 </vector>
          <vector>0.0 </vector>
          <vector>0.0 </vector>
          <vector>0.0 </vector>
          <vector>0.0 </vector>
          <vector>0.0 </vector>
          <vector>0.0 </vector>
          <vector>0.0 </vector>
          <vector>0.0 </vector>
          <vector>0.0 </vector>
          <vector>0.0 </vector>
          <vector>0.0 </vector>
          <vector>0.0 </vector>
          <vector>0.0 </vector>
          <vector>0.0 </vector>
          <vector>0.0 </vector>
          <vector>0.0 </vector>
          <vector>0.0 </vector>
          <vector>0.0 </vector>
          <vector>0.0 </vector>
        </alignmentvectors>
        <datavector>
          <datamatrix visiblename="Plateosaurus_SMNS_13200_random, raw data" covarfromorigin="false" matrixtype="0" iscoordinates="true" issymmetrycomponent="false" isasymmetrycomponent="false">
            <data>
              <vector>-0.3800863 -0.07055311 -0.2989785 -0.06840846 0.06878973 -0.05590852 0.1698991 -0.1004588 0.2705905 -0.1369871 -0.2514198 0.07938053 -0.2933625 0.05485367 -0.2276202 0.001048906 -0.2236004 -0.001141802 -0.1121716 0.03149497 -0.002436561 -0.011114724 -0.08172519 0.05758824 0.02496851 -0.005082133 0.1116454 -0.006193462 0.1634033 0.01727419 0.211727 -0.09172998 0.2036668 -0.02907068 0.2224506 0.06852939 0.1967527 0.08771745 -0.011771981 -0.01486078 0.2326932 0.07068664 0.09023179 0.09777342 </vector>
              <vector>-0.3912666 -0.06921163 -0.2929786 -0.05478335 0.07242964 -0.05334674 0.1871487 -0.1062694 0.2630996 -0.1414637 -0.2625758 0.0998333 -0.3027532 0.06357138 -0.2272971 -7.83534E-4 -0.2295892 -0.002434018 -0.1017078 0.02918023 -0.013235204 -0.011906089 -0.07160027 0.072575 0.03219193 -0.006343538 0.1158741 0.001151932 0.1630959 0.01738935 0.1785281 -0.08909658 0.2005549 -0.03146551 0.2095603 0.07655241 0.1802788 0.09598727 -0.011933069 -0.01351651 0.2263183 0.07504487 0.09929734 0.10022017 </vector>
              <vector>-0.348262 -0.07645434 -0.3144913 -0.04744754 0.06474135 -0.04229564 0.1941075 -0.1075464 0.2741701 -0.1445681 -0.2993675 0.07542012 -0.2992993 0.04532549 -0.2345888 -0.001223367 -0.2348505 -0.002883965 -0.1069925 0.03829475 0.005093305 -0.011561385 -0.08080563 0.05667003 0.02749324 -0.006835226 0.1165511 0.001870468 0.1651049 0.01714868 0.1761673 -0.08862355 0.2005463 -0.03057201 0.2094798 0.06758799 0.2191484 0.09297919 -0.013061379 -0.01255606 0.2280442 0.06708728 0.08399656 0.10459206 </vector>
              <vector>-0.3766289 -0.06983078 -0.2970382 -0.04943589 0.075218 -0.05966953 0.1720373 -0.1072811 0.2759454 -0.139921 -0.3418329 0.06300264 -0.3060043 0.04857175 -0.2256317 -0.00687398 -0.2275475 -0.001506822 -0.1062945 0.04079257 -0.017229336 -0.010900764 -0.05553482 0.0729035 0.0260222 -0.00433021 0.121359 6.12144E-4 0.1609062 0.02179868 0.1951693 -0.09199201 0.1967158 -0.02617457 0.1979573 0.06957519 0.2006538 0.09148782 -0.014295985 -0.01673392 0.2221585 0.07126161 0.09000246 0.09467709 </vector>
              <vector>-0.3856664 -0.07350317 -0.2953939 -0.05840698 0.07140787 -0.04608476 0.1774871 -0.1123752 0.2746403 -0.1355352 -0.2984851 0.10222888 -0.3015002 0.06170919 -0.231889 -0.00199641 -0.2244949 0.003391873 -0.1122921 0.04459986 -0.020215208 -0.009813214 -0.06682262 0.06452289 0.02229585 -0.006039746 0.1190001 0.004056602 0.1560267 0.01801326 0.1842353 -0.09413455 0.1927229 -0.0292439 0.197949 0.06380795 0.2012065 0.0896996 -0.007995554 -0.0131459 0.2199364 0.0676963 0.09080825 0.09786918 </vector>
              <vector>-0.383862 -0.07222849 -0.3122752 -0.05033596 0.07331646 -0.05516077 0.1680404 -0.1018813 0.2584512 -0.1389192 -0.2745169 0.07002731 -0.3058807 0.05183964 -0.22915 -4.86623E-4 -0.2276675 0.002507545 -0.1031598 0.0447038 -0.002832399 -0.010377509 -0.09014652 0.07878769 0.03035224 -0.006091646 0.1182052 0.001968826 0.1604629 0.02005923 0.1971779 -0.08723114 0.2066668 -0.02907886 0.2010437 0.06770017 0.1830186 0.09016288 -0.010340794 -0.01959284 0.2182787 0.06884984 0.10264093 0.09488895 </vector>
              <vector>-0.3775963 -0.07051163 -0.3031748 -0.05625718 0.0733678 -0.04353283 0.17678 -0.1013093 0.2596857 -0.1404089 -0.2623881 0.08345742 -0.3011827 0.06411033 -0.2233943 -0.001152757 -0.2268747 0.001269007 -0.1060792 0.03671847 -0.004545612 -0.011101845 -0.08306209 0.05360562 0.02693205 -0.005283323 0.1256547 0.002375178 0.1666483 0.01941608 0.1926706 -0.08950737 0.2056602 -0.02936932 0.2035721 0.07368604 0.2074948 0.0912989 -0.007354331 -0.01514076 0.2275337 0.06633983 0.09628583 0.10111683 </vector>
              <vector>-0.3856281 -0.07466772 -0.3019645 -0.05562097 0.07454597 -0.04115262 0.1818512 -0.1033531 0.2601892 -0.1395799 -0.3019364 0.03615078 -0.3054872 0.06107775 -0.2340211 -0.002419098 -0.2241639 -0.004028212 -0.1055392 0.03301698 -0.00889742 -0.011075341 -0.06369976 0.0583941 0.02529611 -0.005487809 0.1206197 0.002484987 0.1628886 0.02137799 0.2002779 -0.08834312 0.1995732 -0.02173807 0.1987912 0.06466664 0.2039647 0.08611929 -0.009315628 -0.01216689 0.230216 0.06350875 0.09782972 0.09874135 </vector>
              <vector>-0.364132 -0.06592559 -0.3069272 -0.05523268 0.07506732 -0.05090969 0.1833727 -0.1007719 0.2679571 -0.1384173 -0.3091135 0.05704205 -0.3018863 0.0674224 -0.2328918 -0.001076551 -0.2228753 -0.005039322 -0.1017832 0.02787436 -0.026812639 -0.010214124 -0.08560636 0.06641204 0.03600694 -0.005549981 0.1351072 0.005112604 0.1597526 0.01894014 0.1864241 -0.09249318 0.2014043 -0.02488311 0.202564 0.06956354 0.1746527 0.08913346 -0.007126399 -0.01833562 0.2400359 0.07058576 0.08766131 0.09649575 </vector>
              <vector>-0.4220404 -0.07424884 -0.2933957 -0.05700447 0.06825395 -0.05476794 0.1790542 -0.1000982 0.2711763 -0.1394926 -0.2660795 0.07428261 -0.2923583 0.0635174 -0.2263243 7.70693E-4 -0.2236759 -0.00268733 -0.1064238 0.03234103 -1.81228E-4 -0.011066574 -0.08410123 0.08358861 0.02007628 -0.006289189 0.1177908 0.003186261 0.1636984 0.01931137 0.1999458 -0.08943534 0.2011579 -0.02353715 0.2010435 0.0726159 0.1958413 0.09232271 -0.012239889 -0.01530268 0.2366733 0.07474847 0.09534994 0.09909914 </vector>
            </data>
          </datamatrix>
          <datamatrix visiblename="Plateosaurus_SMNS_13200_random, centroid size" covarfromorigin="false" matrixtype="1" iscoordinates="false" issymmetrycomponent="false" isasymmetrycomponent="false">
            <data>
              <vector>0.9897309772991363 -0.010322112883415505 </vector>
              <vector>0.9910200006804778 -0.009020562534439242 </vector>
              <vector>1.0007100939272426 7.098419298373803E-4 </vector>
              <vector>1.008509213585103 0.008473214300097641 </vector>
              <vector>0.9974915970530214 -0.002511554260596794 </vector>
              <vector>0.9918833204827112 -0.008149799096233394 </vector>
              <vector>0.9899824690506567 -0.010068044039930168 </vector>
              <vector>1.0004397905619493 4.3969388242491564E-4 </vector>
              <vector>0.9967757020604663 -0.003229507188596346 </vector>
              <vector>1.0065734055697455 0.006551894953234155 </vector>
            </data>
            <namesvector>Centroid Size	Log Centroid Size</namesvector>
          </datamatrix>
          <datamatrix visiblename="Plateosaurus_SMNS_13200_random, Procrustes coordinates" covarfromorigin="false" matrixtype="2" iscoordinates="true" issymmetrycomponent="false" isasymmetrycomponent="false">
            <data>
              <vector>-0.3859736175227573 -0.08229057489864375 -0.30403395411756795 -0.07752920482365483 0.06745320053729469 -0.053315910488587734 0.1711098714805955 -0.09519859408766884 0.27404395389411274 -0.12895808276365703 -0.2606852131556883 0.07335694237963289 -0.3022525407292609 0.04725838481057626 -0.23406608569131468 -0.0050879115135705226 -0.22993587463896104 -0.007170492706450083 -0.11827204156633292 0.029354483677836073 -0.006002695295593904 -0.010282624521584773 -0.08831059715471021 0.05670954582809596 0.021540217593508427 -0.003320441809122305 0.10923335945872256 -0.0016899513054218175 0.16080409706516363 0.023654611454241185 0.21305591386583211 -0.0850432869368719 0.20297315433190322 -0.02193827289369675 0.21885122581923966 0.07733867302863207 0.19230634248396394 0.09593707988350009 -0.0153039453110279 -0.014365276831655081 0.22917428011159136 0.07983871101988436 0.0842909485412876 0.10274219349818656 </vector>
              <vector>-0.39293307910785485 -0.08874567886247098 -0.29438262142029076 -0.07003251040976244 0.07437443906866888 -0.05315400086216257 0.19237524877873013 -0.10172940272229956 0.27054440965900434 -0.13404488832654568 -0.27025506976528024 0.08724571208401553 -0.30921897183952973 0.048998369615346475 -0.2303553258247898 -0.012759473261747478 -0.2325880226884587 -0.01451766675751363 -0.10487084609909386 0.022798341538578664 -0.013823553995556834 -0.014947946662408906 -0.07631465570011955 0.06783800735411462 0.03177031848000907 -0.007418245097024765 0.11593366551544797 0.0036785445878952296 0.16289700575919733 0.022061708478265427 0.18299870074931912 -0.08476681358502557 0.20276796120513557 -0.02566079933877423 0.20728731703844192 0.08371496675330575 0.17696052139337784 0.10210001445176291 -0.012447216106956066 -0.016524350409708902 0.22427982761827958 0.08290469493473977 0.09499994728231895 0.10296141649742015 </vector>
              <vector>-0.34804311824793266 -0.08571449618751001 -0.31487357962798224 -0.0558122062973854 0.06445419499240156 -0.040386257269201975 0.19559648283431866 -0.10213963913321891 0.2767451782325266 -0.1370111259099402 -0.30306911287350996 0.067570938919763 -0.30223697005321526 0.0375053431109791 -0.2361963868145565 -0.0073668637019749465 -0.23640303980931093 -0.009029041710768612 -0.10960030563902241 0.03562559963249248 0.0038588410069617727 -0.011219143036324123 -0.08388191786710979 0.05476540315347437 0.026194195427983402 -0.005880034827369091 0.11509002280467565 0.005239500769001049 0.16323970853693565 0.02184986056561367 0.17724087836349925 -0.08370426447546703 0.20000867345078432 -0.024938688628695783 0.20627087405218228 0.07352456115841945 0.2151964991327196 0.09917831355536849 -0.014222460702942391 -0.012715650485663426 0.2248792084226531 0.07352904629973048 0.07975213437794018 0.1071288444986775 </vector>
              <vector>-0.3710398523237296 -0.07746628261357796 -0.2924418158513978 -0.055411303706509756 0.0775714660068324 -0.05704155873027947 0.17487281198246635 -0.10215609798502515 0.2787706141699838 -0.13222647419788394 -0.3392591733227745 0.05533540218098394 -0.3035422225410801 0.04180343198149026 -0.22247707851402068 -0.01146154407049648 -0.22448288030967992 -0.006194193285110243 -0.10500326246912224 0.03856272977167717 -0.015322494930060788 -0.01073831223739923 -0.05539641521331033 0.07160649145893998 0.027463655268886597 -0.0032334822725724353 0.12204347242642861 0.003855645949908236 0.16085558599978225 0.025786468334575062 0.19746313407650573 -0.08644927611988037 0.19753021917776567 -0.021046310244307642 0.19659309839464692 0.07409941019505474 0.1987290290478897 0.09592343216005855 -0.012293626144204768 -0.01645991121063202 0.22059303478755748 0.07631909868711519 0.0887727002806351 0.09659263595387159 </vector>
              <vector>-0.3817595563259662 -0.091552422997077 -0.29191775129744846 -0.07261515709444652 0.07528091913446969 -0.04482539630351415 0.1844151006388362 -0.1067906214688282 0.28276966864424663 -0.12593669031249932 -0.301750655959225 0.08823566872750865 -0.3030865244019418 0.047529357507651984 -0.23061721951946337 -0.01339451590272035 -0.22343933325588128 -0.007690506010968059 -0.11268173016100218 0.038338513020524406 -0.018077958980063206 -0.012317668404337285 -0.06796578351926519 0.06024273468648092 0.02436856395461692 -0.006742393494955607 0.12088000577544153 0.007447132032306972 0.15741825704979917 0.023003746616481635 0.19042277222129353 -0.08822775330052428 0.1961986281428771 -0.022823157864948807 0.19751545424791614 0.07068472183483977 0.1996716122297503 0.09676905588880536 -0.005710513385672854 -0.015146096158467884 0.2193963923472913 0.07550252315059201 0.08866965241939136 0.10030892584809564 </vector>
              <vector>-0.3835976645824448 -0.0866505021359026 -0.3121355189176563 -0.06217102429846243 0.07683102060636633 -0.05403331914643099 0.17394203203796185 -0.0979649368497496 0.26635526562873446 -0.1322653625135543 -0.2781505277823786 0.0604857536673803 -0.3091384465742767 0.041093283326345764 -0.2300094378066875 -0.009098222932698645 -0.22861332303297252 -0.006033307685857393 -0.10448973985835408 0.0407026632835054 -0.0014714207662916124 -0.011448279546322044 -0.09248956953896545 0.07550598455740593 0.031851670775015564 -0.006007185026602519 0.12017725850646517 0.005079339157871166 0.16217941631526048 0.024743758608761945 0.20280603888556967 -0.08221248187194927 0.21041414103291234 -0.02324624128802625 0.20149795024333367 0.07415515897523933 0.1825802089997641 0.09619754197320667 -0.008723259698086575 -0.020985850706603738 0.21884860804809209 0.07589374868833836 0.10133529747863808 0.09825948176410489 </vector>
              <vector>-0.38169489544668156 -0.08707268871650219 -0.30706593509374186 -0.0698404086753237 0.07275143705196965 -0.04266651575189384 0.1794004406112187 -0.09707950776334298 0.264629352771828 -0.13340970570359176 -0.2712197897729995 0.07280962460094668 -0.3096365794672502 0.051797483987663026 -0.22859433206892726 -0.011150533094132529 -0.23219421620567693 -0.008839509212291813 -0.11154159204738896 0.03156379897742384 -0.007178612724804902 -0.01286881280765874 -0.08892956146430304 0.04951226300008839 0.024397880207578826 -0.005794660726832645 0.12380872372306767 0.005697331090672253 0.1645645665531119 0.024469272684202844 0.1949974266613611 -0.08455249244344432 0.20582265697523275 -0.02331617285014749 0.1997982081711432 0.0806824550413928 0.20307521551355706 0.09862446867570553 -0.009860006959744844 -0.01705515710821079 0.22427828498852678 0.07418370290725529 0.09039132802292323 0.10430576388802218 </vector>
              <vector>-0.3851271253908773 -0.08047760321399999 -0.3017907885415517 -0.05984098706804599 0.07462915750862903 -0.03824789881967856 0.18316725601399977 -0.0984265374890257 0.26225458662762297 -0.13318373890672364 -0.30347207969945195 0.03206325949661396 -0.30751831668123863 0.056843030446185376 -0.23481192793488678 -0.005322154562730341 -0.22493530808218568 -0.006741742144434531 -0.10694935989953358 0.03257168253837103 -0.009421477936241205 -0.009716564639172563 -0.06559705022352989 0.05876572303223878 0.02468812998503856 -0.0034786666689917657 0.11990353456880548 0.00630405038731196 0.16183513019519216 0.026004729497731513 0.20130717235582593 -0.08306254554402843 0.19936049238228892 -0.016445190350047496 0.19694880373111395 0.07001228797847953 0.20168825304796825 0.09157244980749905 -0.009821211565984773 -0.010823676683429895 0.22839408719022447 0.06945196097461212 0.09526804234877241 0.1021781319312655 </vector>
              <vector>-0.36381508664465456 -0.0747009445639305 -0.3065477472729597 -0.0626095197709828 0.07698662326639728 -0.04935927132317597 0.18692410382317143 -0.09692454726822125 0.27276587746486697 -0.13275508028782035 -0.3113155047667605 0.050153115642875674 -0.30435629862429603 0.06067176768962134 -0.23345710093175923 -0.006491926212312084 -0.22332518896941886 -0.010227577079921496 -0.1024754352113615 0.02566485678962963 -0.0262275167665347 -0.0108638364883289 -0.08708778060401869 0.06472668404314649 0.0366831336114298 -0.004715432831490331 0.13594992858793897 0.008294738717297918 0.1604284399104084 0.022768735677150816 0.18982372105214254 -0.0885221793054063 0.20327550217983548 -0.02028224014360246 0.20224443691890062 0.07461028050564025 0.17380998466143835 0.09362100357946927 -0.006325242683171574 -0.018552649165294054 0.2398175600322751 0.07650700152267742 0.08622359096613079 0.09898702027297784 </vector>
              <vector>-0.41820301973234053 -0.08913829152396703 -0.29096394209803844 -0.06791429005633881 0.06863189488276826 -0.05420450755243245 0.18024338343315074 -0.09579081898148943 0.27309137993733484 -0.13203090352670743 -0.26800215044929826 0.06350144595039918 -0.2937574109877408 0.05194817328807868 -0.226084277613039 -0.008343579177722476 -0.2233409768177245 -0.01168783659887126 -0.10784564694856355 0.026872500420343053 -8.440187903628366E-4 -0.012932184437343508 -0.08725007459055005 0.07848360569320181 0.019195297933828216 -0.007535999437334329 0.1160508331320999 0.004981021438128134 0.1611794117251001 0.022476467463958986 0.20065775443941086 -0.08451589297805362 0.19979369882719042 -0.018955102497432697 0.19663914646855185 0.07666086653358642 0.19083179524940103 0.09609685920886613 -0.012670225962297721 -0.017526349695763107 0.2319683398603482 0.07990532690920797 0.09067880810077102 0.09964948955768581 </vector>
            </data>
          </datamatrix>
        </datavector>
        <idvec>obs2	obs3	obs4	obs5	obs6	obs7	obs8	obs9	obs10	obs10</idvec>
        <meanconfig>-0.3812187015325239 -0.0843809485713582 -0.30161536542386364 -0.06537766122009127 0.07289643530557978 -0.04872346362473577 0.18220467316344494 -0.09942007037488698 0.27219702870302614 -0.1321822052448924 -0.2907179277547367 0.06507578636501199 -0.30447442818998305 0.048544862576393844 -0.2306669172719445 -0.009047672443010586 -0.22792581638102702 -0.00881318731921871 -0.10837299598997752 0.03220551696503818 -0.00945109091785482 -0.011733537278088008 -0.07932234058758823 0.06381564428071872 0.026815306323789537 -0.005412654219229581 0.11990708044990935 0.00488873528249711 0.1615401619109951 0.02368193593809831 0.195077351267076 -0.0851056986560651 0.20181451277059256 -0.02186521760996797 0.20236465150854707 0.07554833820045902 0.19348494617598302 0.09660202191842421 -0.010737770852008948 -0.01601549684554289 0.22616296234068395 0.07640358150941531 0.09003824498188086 0.10131139037103076 </meanconfig>
        <omitflag>false	false	false	false	false	false	false	false	false	false</omitflag>
        <uniquenumvec>184 185 186 187 188 189 190 191 192 193 </uniquenumvec>
      </morphojset_contents>
    </morphojset>
    <morphojset>
      <morphojset_contents visiblename="Plateosaurus_MB.R 1937_random" uniqueid="194" alignmentmethod="1" dimension="2" hasprocrustesfit="true" hasrawdata="true" linkedoutlinenumber="0" linkedwireframenumber="0" nincl="10" nlmk="22" nobs="10" objsymmetry="false" procsumsquare="0.024494930520038156" procrustesfitfromparentset="false">
        <alignmentvectors>
          <vector>0.0 </vector>
          <vector>0.0 </vector>
          <vector>0.0 </vector>
          <vector>0.0 </vector>
          <vector>0.0 </vector>
          <vector>0.0 </vector>
          <vector>0.0 </vector>
          <vector>0.0 </vector>
          <vector>0.0 </vector>
          <vector>0.0 </vector>
          <vector>0.0 </vector>
          <vector>0.0 </vector>
          <vector>0.0 </vector>
          <vector>0.0 </vector>
          <vector>0.0 </vector>
          <vector>0.0 </vector>
          <vector>0.0 </vector>
          <vector>0.0 </vector>
          <vector>0.0 </vector>
          <vector>0.0 </vector>
          <vector>0.0 </vector>
          <vector>0.0 </vector>
        </alignmentvectors>
        <datavector>
          <datamatrix visiblename="Plateosaurus_MB.R 1937_random, raw data" covarfromorigin="false" matrixtype="0" iscoordinates="true" issymmetrycomponent="false" isasymmetrycomponent="false">
            <data>
              <vector>-0.384437 -0.07008675 -0.3098409 -0.05159652 0.0290081 -0.05694947 0.1710252 -0.09811571 0.2657425 -0.1258852 -0.2840218 0.06586184 -0.2825253 0.05958977 -0.2339257 -0.006959205 -0.2179466 -0.007291906 -0.1136034 0.010005162 -0.0311202 -0.02537359 -0.08524441 0.06906161 0.0335433 -0.02555635 0.1185839 -0.005361696 0.1689439 0.011681882 0.1735392 -0.08802806 0.2073401 -0.01392545 0.1942045 0.07661974 0.2211064 0.09814456 -0.04069422 -0.03089445 0.2479357 0.08197626 0.1181535 0.1072207 </vector>
              <vector>-0.3869172 -0.06931582 -0.3066338 -0.05372951 0.04498361 -0.05581032 0.1833969 -0.10728677 0.2688299 -0.1273672 -0.2870388 0.06306166 -0.2835385 0.0595662 -0.2214326 -0.012116752 -0.21894 -0.002475446 -0.1137567 0.009371652 -0.03009403 -0.02689222 -0.08007145 0.08087604 0.03421501 -0.02243293 0.1190012 -0.013012671 0.1704818 0.006658772 0.1712184 -0.08959627 0.2106546 -0.01461374 0.1971227 0.07647889 0.2154814 0.09954229 -0.03791332 -0.0304785 0.2480913 0.0746384 0.1148292 0.1105733 </vector>
              <vector>-0.3841245 -0.07281246 -0.3096893 -0.0500402 0.0609297 -0.05172647 0.1887825 -0.09521227 0.2698773 -0.1272469 -0.2725647 0.09306749 -0.2824675 0.05958508 -0.2208336 0.002540121 -0.2191674 0.013201018 -0.1137777 0.008035944 -0.031476 -0.02387428 -0.07526806 0.06192446 0.01072612 -0.02547145 0.1196044 -0.006671275 0.1584879 0.027278795 0.174023 -0.08897732 0.209108 -0.01160724 0.185381 0.07675977 0.2140036 0.09871632 -0.04303846 -0.03132436 0.2481354 0.10712953 0.120588 0.1053184 </vector>
              <vector>-0.383308 -0.07197721 -0.3055108 -0.05415197 0.08279274 -0.06013866 0.2193965 -0.09479134 0.2615307 -0.1198871 -0.2631803 0.06071278 -0.2772189 0.0595364 -0.231186 -0.009064213 -0.2207156 0.033139325 -0.1138305 0.01181768 -0.03066773 -0.02901007 -0.08188271 0.06046048 0.02743152 -0.01413878 0.1194593 -0.012977245 0.1589774 0.028969778 0.1830707 -0.0842518 0.2103027 -0.01438145 0.2056899 0.07551791 0.2152675 0.09852137 -0.03728117 -0.03166681 0.2483912 0.07969453 0.1195027 0.1089077 </vector>
              <vector>-0.3855666 -0.06868282 -0.3111859 -0.05345699 0.05141946 -0.07632128 0.1706039 -0.10448341 0.2647222 -0.122633 -0.3043371 0.0660588 -0.2880069 0.05952076 -0.2389782 -0.004952872 -0.2158449 0.014105925 -0.1137673 0.006210963 -0.03103478 -0.02536016 -0.07702846 0.07309292 0.01708425 -0.02369158 0.1190241 -0.015013097 0.1577923 0.021648249 0.1664721 -0.08362462 0.2082659 -0.0119075 0.1894232 0.07618743 0.2030296 0.09809537 -0.03627277 -0.03123815 0.2480948 0.0887101 0.1165828 0.1079624 </vector>
              <vector>-0.3841097 -0.07013339 -0.3146173 -0.05154427 0.05729621 -0.05134165 0.1603013 -0.1024463 0.27025 -0.1266341 -0.2607251 0.06580326 -0.2846157 0.05954976 -0.2190337 -0.009531488 -0.2164272 -0.004724455 -0.1137041 0.009468748 -0.03024582 -0.02306825 -0.07472159 0.06316401 0.03150325 -0.01934608 0.1182723 -0.012398888 0.1671165 0.019625725 0.1682283 -0.08720153 0.2082599 -0.01566957 0.2200025 0.0749651 0.1819605 0.09826484 -0.03918048 -0.02929912 0.2480645 0.09571428 0.1229124 0.1056209 </vector>
              <vector>-0.3850233 -0.06995027 -0.3132556 -0.05461385 0.05200109 -0.04584604 0.1755262 -0.11728823 0.2681583 -0.1225713 -0.3140835 0.04600298 -0.2804744 0.05961714 -0.2211128 -0.006802359 -0.2202655 0.033482994 -0.113741 0.005232148 -0.03097351 -0.01996321 -0.08390361 0.06646482 0.03406029 -0.02051041 0.1193778 -0.012212422 0.1635042 0.032219817 0.1710211 -0.08521556 0.2087355 -0.01494816 0.207708 0.07690138 0.2065505 0.09867397 -0.04144406 -0.02897002 0.2480584 0.05599381 0.1196477 0.1055156 </vector>
              <vector>-0.3844442 -0.07029783 -0.3082645 -0.05375713 0.03147671 -0.05678081 0.205593 -0.08648418 0.2628734 -0.125613 -0.2603353 0.07493372 -0.2775923 0.05956718 -0.2272031 -0.008149911 -0.219475 4.8581E-4 -0.1137292 0.010795628 -0.03083851 -0.02699093 -0.08569962 0.07195268 0.03022542 -0.01909333 0.1185645 -0.005660097 0.1624753 0.006496721 0.1714407 -0.0888307 0.2081627 -0.01290309 0.2402651 0.07686538 0.2060946 0.09925284 -0.03729291 -0.03122164 0.2482814 0.07915147 0.114892 0.1083696 </vector>
              <vector>-0.3864584 -0.06919311 -0.3105018 -0.0515056 0.05279318 -0.05903226 0.1704336 -0.10330754 0.2645132 -0.1255947 -0.2659302 0.05074872 -0.2791159 0.05958064 -0.2335821 -0.01645732 -0.2148377 0.02647425 -0.113724 0.010336921 -0.03127161 -0.02995117 -0.07619008 0.06983387 0.01339089 -0.01634728 0.1193063 -0.006776491 0.1715485 0.024857184 0.1754691 -0.08346673 0.2080339 -0.01549444 0.2405841 0.07794801 0.2022365 0.09735424 -0.04183823 -0.03100901 0.2482105 0.09063777 0.1219847 0.1080062 </vector>
              <vector>-0.3882528 -0.06811173 -0.3078633 -0.05434986 0.02811976 -0.05930782 0.2007229 -0.1032109 0.2590767 -0.1223202 -0.328731 0.07568867 -0.2748066 0.05956088 -0.2261371 -0.013359985 -0.2178673 0.002786615 -0.1138024 0.00801223 -0.0313471 -0.02650853 -0.07166731 0.07137582 0.01955116 -0.01699207 0.1189545 -0.019967425 0.1630513 0.013432475 0.1759996 -0.08081808 0.2090993 -0.01413237 0.2104693 0.07786969 0.223649 0.09797778 -0.03863836 -0.02958844 0.2485549 0.09123087 0.1205145 0.1067016 </vector>
            </data>
          </datamatrix>
          <datamatrix visiblename="Plateosaurus_MB.R 1937_random, centroid size" covarfromorigin="false" matrixtype="1" iscoordinates="false" issymmetrycomponent="false" isasymmetrycomponent="false">
            <data>
              <vector>1.0010136881536076 0.001013174718717151 </vector>
              <vector>1.0040572328644202 0.004049024489863026 </vector>
              <vector>0.9994319652612007 -5.681961316522613E-4 </vector>
              <vector>1.0036521413415593 0.0036454884666094825 </vector>
              <vector>1.00394173229942 0.003933984027062628 </vector>
              <vector>0.9902403436542011 -0.009807593949821456 </vector>
              <vector>1.0079792077728846 0.007947542226993216 </vector>
              <vector>1.0021144702176814 0.0021122378717960736 </vector>
              <vector>1.0031817528501008 0.0031767017858240093 </vector>
              <vector>1.0192059767676913 0.019023869994088942 </vector>
            </data>
            <namesvector>Centroid Size	Log Centroid Size</namesvector>
          </datamatrix>
          <datamatrix visiblename="Plateosaurus_MB.R 1937_random, Procrustes coordinates" covarfromorigin="false" matrixtype="2" iscoordinates="true" issymmetrycomponent="false" isasymmetrycomponent="false">
            <data>
              <vector>-0.3829548912664691 -0.06794000606613843 -0.30833116090041107 -0.0496426008871939 0.030444444546230225 -0.05583757253641271 0.17231123251994404 -0.09735099703606291 0.2669136075552984 -0.1253424751649962 -0.28222618418393675 0.06772255515894764 -0.28074358610359107 0.06144790222552927 -0.2323151247308085 -0.005206783935852509 -0.21635121496069448 -0.0055496161217869315 -0.11199263525612205 0.011453819688582055 -0.029619033383938627 -0.024120015318132376 -0.0834846506710801 0.0704250700004067 0.03501396769964661 -0.0244555992254594 0.12009544332876011 -0.004494593420583328 0.1704768994797192 0.012438818512135005 0.1748286987586964 -0.08726449508228873 0.2088082599846211 -0.013268926610800511 0.19592203543642553 0.07728491859823551 0.22282972747778995 0.09873754123093606 -0.03920258430314062 -0.029614575775228982 0.24963034485677688 0.08250995151214352 0.11994640411628399 0.10806768025402129 </vector>
              <vector>-0.38614982059195435 -0.06672007218040014 -0.30614112137287336 -0.051258532407326515 0.04423914413869023 -0.05364682291617972 0.1821145300779979 -0.10505666530710668 0.267223318176699 -0.1251453018208788 -0.2865053420167794 0.0651047587796505 -0.2830211177912389 0.06161538441022876 -0.22120687476293163 -0.009865702254131404 -0.21870770411993332 -2.508542790351099E-4 -0.11388642829893335 0.01144694484912839 -0.03055247775980676 -0.024761441932104174 -0.08025583977793403 0.08265692412831245 0.033524937796451854 -0.020374137579781418 0.1180290145630395 -0.011062568621868578 0.16933886545435933 0.008504380385402308 0.16999547793525474 -0.08742034425409048 0.20935519036380965 -0.012740790949705684 0.19596604367089454 0.07804137526891326 0.2142615511900434 0.10100577276231895 -0.03834796643347936 -0.02832940469482132 0.24674089822829462 0.07617200422804415 0.11398572133032973 0.11208509438543122 </vector>
              <vector>-0.3853586033526479 -0.07511477910696344 -0.3107261739285688 -0.052496924978020804 0.06054857892345434 -0.055101161086945426 0.18855279215193857 -0.09898228232781217 0.26972017507839685 -0.1312525021720691 -0.2732116605281493 0.0907239076562402 -0.28318133168795895 0.057273254611622776 -0.22159299999620555 -5.7510992169179913E-5 -0.21987791916588662 0.010641783926865033 -0.11430705837576241 0.005217341511484324 -0.031928797797253064 -0.026960982027350647 -0.07560393531118603 0.05912756557711568 0.01038427607556465 -0.028646526896042794 0.11947218180313997 -0.010102410881018804 0.15852780058189248 0.023806087173414765 0.17378964439322073 -0.09267612868518406 0.20913120103673222 -0.015261653016684201 0.18563898294688239 0.07333368876932757 0.2142936046091623 0.09526095818728927 -0.04352293069066926 -0.0343899419001514 0.24852293322902344 0.10354798789748472 0.12072924000488011 0.10211022875956796 </vector>
              <vector>-0.3880073112018144 -0.06948720816672543 -0.31022208152700964 -0.052357408183662975 0.0771581443587695 -0.06161011009420322 0.21319263564913252 -0.09737994886905937 0.2551615478790605 -0.12277635477064652 -0.2670603124830865 0.06193477623822702 -0.28102392760133266 0.06086100300871487 -0.23563696177647542 -0.007990334933026961 -0.22483507346555856 0.0339637954124747 -0.11835140262606456 0.011845992875766926 -0.03570060597387051 -0.0295827465238998 -0.08604707942378534 0.060159472288215866 0.02240179889742353 -0.015264396295058491 0.11426214801493668 -0.01485571687010629 0.15407531985067757 0.02663430266057109 0.17711188776680312 -0.08653866629456682 0.20490909273889785 -0.017030510260621363 0.20108212932232683 0.07273095247676023 0.2108022548664803 0.09560378057616227 -0.04232954034744256 -0.03218571569489344 0.24372161256868985 0.07655073964069364 0.11533572451324224 0.10677430177888399 </vector>
              <vector>-0.38050817423929545 -0.06675300104263272 -0.3063135637385193 -0.051820623747546785 0.055048120001639445 -0.07579148053584066 0.17378033203974227 -0.1042828592612108 0.2675175825438809 -0.1226949026517922 -0.2990615660924276 0.06728855437068744 -0.2828249297169088 0.06071707376254738 -0.23416112300551195 -0.003718239566242098 -0.21105878076496018 0.015202992529197762 -0.10933123650953633 0.0070022800669796645 -0.026968810319791127 -0.02474737900564532 -0.07249079287334904 0.0735374548957762 0.021013128966234595 -0.023238973863423946 0.12264334134359162 -0.014926466325870122 0.16141863507388185 0.021479087495600173 0.16972048367877188 -0.08348529778009095 0.2116101986720406 -0.012136593513861593 0.19314880595703013 0.07574219382261099 0.20676445207955124 0.09753459886248815 -0.03221423274692081 -0.030587631638466103 0.25164560986821427 0.08802286582315556 0.12062251978264187 0.10765634730357976 </vector>
              <vector>-0.3895315069895121 -0.0683247644999523 -0.3191501234002648 -0.04990750100608806 0.05686772548719296 -0.05172147243382907 0.16082716947003042 -0.10393197677404088 0.2717933464900714 -0.12897965149562787 -0.2640982783483973 0.06845924664651452 -0.28821872941525645 0.06226396462132386 -0.22231076619884055 -0.007936828233969292 -0.21963211404464686 -0.0030526064685522177 -0.11568548066030224 0.010702220639785164 -0.03147600630824784 -0.022652483672877907 -0.07599103840364281 0.0648005326814061 0.030965370565458207 -0.019217868649455374 0.11875548256486153 -0.012655330269797949 0.16830644965906896 0.019457466550442597 0.16887415799109254 -0.08856026164132726 0.20972593914820936 -0.016447176144429924 0.22205846455072958 0.07513228548551242 0.18381731568127832 0.09889242981577967 -0.04054241761800611 -0.02890093724903238 0.25057319920372123 0.09592739549152449 0.12407184057540213 0.10665331660669147 </vector>
              <vector>-0.38120520594754376 -0.06909333381304872 -0.3098884427222569 -0.053766819348853835 0.053063763946858404 -0.04469445227863216 0.17593942495375156 -0.11546286658854633 0.2679616800313755 -0.12067136279111865 -0.31073256317650827 0.04628481261484848 -0.2774512983113446 0.059783496930313734 -0.21840475796883266 -0.006162451440372186 -0.21757931668209562 0.03380254288025609 -0.11169344327827889 0.00593387111060522 -0.029413059849107245 -0.01904500926834904 -0.08209350740380321 0.06681382250210798 0.03518654715849634 -0.019497024724221573 0.11999260715809702 -0.011152832644095072 0.1637989073533126 0.0330039560756473 0.1714032233733924 -0.08365142899740888 0.20879866537093272 -0.013773584037782758 0.2076804851165446 0.07749890201315808 0.20650934318079897 0.09913494245493819 -0.03980165839626504 -0.027993433159423615 0.247798954596261 0.05686314066877736 0.1201296514962152 0.10584511184120028 </vector>
              <vector>-0.3867224984319621 -0.07028044517280954 -0.3105913089874323 -0.05376145500831112 0.0289851355736073 -0.05684510105461214 0.20287019028319173 -0.08660000264321153 0.26017651903685257 -0.1256670906739146 -0.2627362824637711 0.07480984368792298 -0.2799255980618825 0.059481635415468526 -0.2295707895109365 -0.00820106991571571 -0.22184186151325297 4.5912850305324327E-4 -0.11616687998725575 0.010708463529698257 -0.033336452917594954 -0.027058404034725106 -0.0881260053532228 0.07181732265855138 0.027674678793363043 -0.019183725955266743 0.1159747996839138 -0.005786078962679495 0.15986323046380044 0.006408450537362249 0.16880608677607858 -0.08888792468248609 0.20551428372813993 -0.01302705249392258 0.2375180028238702 0.07668041381425039 0.20347283487683784 0.09905728710314649 -0.039793241722366646 -0.03128714928680936 0.24562052201356782 0.07897984349295864 0.11233463489645452 0.10818311114205195 </vector>
              <vector>-0.38741944716640114 -0.06871623351988657 -0.3115792369984883 -0.051199386171771145 0.05098928420963138 -0.05935080930278805 0.16836761960254493 -0.10374924740214435 0.26219339122260793 -0.12616333733922944 -0.2669582012700411 0.050819752915491075 -0.2800628541876918 0.05961965923536227 -0.23473209725951338 -0.016332650598364827 -0.21597132367693817 0.02642417834810833 -0.11507351099324424 0.010173130264251441 -0.032851218565383644 -0.030169891674147888 -0.07751355152606403 0.06948921652665312 0.011777499285266174 -0.016692412857751377 0.11747527362828994 -0.007329126632657264 0.16965546305716162 0.02414708083897524 0.17338769723779388 -0.08396703942192017 0.20601854285662582 -0.016173976296467826 0.23859219383741542 0.07702303630069363 0.20044789624518541 0.09646583551781583 -0.04339408629334293 -0.031216355278532844 0.2463045130269785 0.08966259757120154 0.12034615372760728 0.10723597897710933 </vector>
              <vector>-0.3808136397752312 -0.06550442533240726 -0.30178206906031935 -0.05223045380576849 0.02845797367549299 -0.058193081494866135 0.1978231369196692 -0.10189896167733062 0.255178800418862 -0.12088142766994152 -0.32172115080552216 0.07559679554087137 -0.26893948128152634 0.059602383892766855 -0.22133100473671347 -0.012202849521605458 -0.21314854988506743 0.003648286804424229 -0.11086168240430772 0.008423116082717471 -0.02994040648051296 -0.025770097416049405 -0.06927167243929457 0.0705453857265695 0.020126585366227995 -0.016596382383436366 0.11778733723830097 -0.01980460574846584 0.16123515502547825 0.012865820121519208 0.1736406652424783 -0.07983479016228487 0.20639412746457222 -0.014390701747835664 0.208035999306392 0.07601462825043771 0.2210116655079849 0.09573841064291791 -0.03711949234214468 -0.028778777746869422 0.24551086268803937 0.08900436414436869 0.11972684035714122 0.10464736350026801 </vector>
            </data>
          </datamatrix>
        </datavector>
        <idvec>obs2	obs3	obs4	obs5	obs6	obs7	obs8	obs9	obs10	obs10</idvec>
        <meanconfig>-0.38486710989628303 -0.06879342689009646 -0.3094725282636144 -0.05184417055445436 0.048580231486156665 -0.05727920637343093 0.18357790636679433 -0.10146958078865255 0.2643839968433105 -0.12495744065502151 -0.2834311541368618 0.06687450036094011 -0.28053928541587325 0.060266575811387835 -0.22712624999467695 -0.007767442139144961 -0.2179003858279034 0.011528963153500512 -0.11373497583898076 0.009290718061899891 -0.031178686935550672 -0.025486845087328163 -0.0790878073183362 0.06893727669851148 0.024806879060413293 -0.020316704842989752 0.11844876293269312 -0.011216973037714274 0.16366967259993523 0.018874545035107 0.17215580231535826 -0.08622863770016483 0.20802655013645813 -0.01442509650721121 0.20856431429685116 0.07594823947998997 0.2084210645715113 0.0977431557153793 -0.0396268150893778 -0.03032839224242289 0.24760694502795672 0.08372408904703524 0.11872287308001982 0.10692585345488052 </meanconfig>
        <omitflag>false	false	false	false	false	false	false	false	false	false</omitflag>
        <uniquenumvec>195 196 197 198 199 200 201 202 203 204 </uniquenumvec>
      </morphojset_contents>
    </morphojset>
    <morphojset>
      <morphojset_contents visiblename="Plateosaurus_random" uniqueid="205" alignmentmethod="1" dimension="2" hasprocrustesfit="true" hasrawdata="true" linkedoutlinenumber="0" linkedwireframenumber="0" nincl="10" nlmk="22" nobs="10" objsymmetry="false" procsumsquare="0.04996660224835076" procrustesfitfromparentset="false">
        <alignmentvectors>
          <vector>0.0 </vector>
          <vector>0.0 </vector>
          <vector>0.0 </vector>
          <vector>0.0 </vector>
          <vector>0.0 </vector>
          <vector>0.0 </vector>
          <vector>0.0 </vector>
          <vector>0.0 </vector>
          <vector>0.0 </vector>
          <vector>0.0 </vector>
          <vector>0.0 </vector>
          <vector>0.0 </vector>
          <vector>0.0 </vector>
          <vector>0.0 </vector>
          <vector>0.0 </vector>
          <vector>0.0 </vector>
          <vector>0.0 </vector>
          <vector>0.0 </vector>
          <vector>0.0 </vector>
          <vector>0.0 </vector>
          <vector>0.0 </vector>
          <vector>0.0 </vector>
        </alignmentvectors>
        <datavector>
          <datamatrix visiblename="Plateosaurus_random, raw data" covarfromorigin="false" matrixtype="0" iscoordinates="true" issymmetrycomponent="false" isasymmetrycomponent="false">
            <data>
              <vector>-0.3924058 -0.07223196 -0.2997991 -0.05571611 0.03390567 -0.05217843 0.1996908 -0.09481304 0.2363406 -0.1303455 -0.2921529 0.06874411 -0.3065862 0.05509591 -0.2343445 -0.005938425 -0.2200391 -0.00662 -0.1216382 0.04839409 -0.00968309 -0.020586395 -0.10700671 0.08210925 0.02415864 -0.007543783 0.1320158 -0.002149046 0.1546071 0.01771702 0.2052396 -0.07961235 0.2209825 -0.036087164 0.255394 0.06608323 0.1782542 0.08966944 -0.022733282 -0.02547543 0.2409475 0.07338302 0.08933407 0.10981081 </vector>
              <vector>-0.3825225 -0.06575398 -0.3003911 -0.05293078 0.069254 -0.05548547 0.1670491 -0.09220304 0.277175 -0.1445033 -0.307906 0.03415228 -0.3124618 0.0415558 -0.2357802 -0.006828286 -0.2095422 0.00411 -0.1099157 0.03012584 -0.034185034 -0.007624672 -0.05795308 0.07987356 0.02217962 -0.01112755 0.1187009 0.003931 0.1615336 0.01692388 0.170577 -0.08390707 0.2106722 -0.023159581 0.2118811 0.06963044 0.2350059 0.08856047 -0.027240085 -0.01217818 0.2501064 0.0795714 0.1124271 0.09447292 </vector>
              <vector>-0.389097 -0.07640428 -0.2911179 -0.04587306 0.0496325 -0.04648433 0.1736298 -0.08871291 0.2672846 -0.1150087 -0.306903 0.05743223 -0.2859379 0.051692 -0.2323686 -0.001441992 -0.2200082 0.0086 -0.1115474 0.0273222 -0.039718402 -0.03432541 -0.0638555 0.0701428 0.02562683 -0.018644407 0.1179697 -0.005568517 0.1562055 0.01977762 0.1801416 -0.08482559 0.2146601 0.006405601 0.2221065 0.06949775 0.2297626 0.08869231 -0.002678286 -0.01199592 0.2434285 0.06515427 0.11685311 0.10740774 </vector>
              <vector>-0.3832395 -0.06518307 -0.2981082 -0.05128667 0.05051763 -0.04750139 0.190323 -0.10106497 0.2330753 -0.1283815 -0.3117535 0.0584793 -0.2898982 0.05840443 -0.2340161 -0.010705619 -0.2329039 3.93E-4 -0.110739 0.02720442 -0.009151415 -0.02734206 -0.08695612 0.06948336 0.01821207 -0.00377298 0.1133569 0.004029157 0.1622354 0.01707575 0.1890884 -0.0765364 0.223194 -0.022138223 0.207724 0.07480719 0.2171045 0.09414466 -0.023491399 -0.02993706 0.237595 0.06528156 0.08629723 0.11638944 </vector>
              <vector>-0.3883059 -0.07539393 -0.3030626 -0.05492335 0.06126677 -0.0512454 0.1502413 -0.07150223 0.2673815 -0.1295902 -0.2832446 0.05930466 -0.2858153 0.05488043 -0.2301508 -0.006944903 -0.2217089 0.00411 -0.1239721 0.03116566 -0.025523446 -0.020106265 -0.0656439 0.06164127 0.01826273 -0.016673605 0.1173967 0.002297282 0.1465554 0.02507274 0.1878653 -0.08087627 0.2143325 0.001570203 0.2320689 0.06838664 0.2012184 0.08970203 -0.020998928 -0.01749792 0.2541182 0.06428199 0.16676548 0.09806793 </vector>
              <vector>-0.3707112 -0.06852196 -0.2880463 -0.0479585 0.06944031 -0.05119599 0.1728022 -0.09811622 0.2765323 -0.1046615 -0.3308438 0.06348671 -0.2768954 0.06569356 -0.2322759 -0.00329398 -0.2169936 0.00619 -0.111056 0.02147426 -0.010976513 -0.023433535 -0.08959129 0.07037812 0.03207931 -0.007917988 0.1279669 -0.004187184 0.1485852 0.01556745 0.1680031 -0.07289573 0.2035942 -0.035668192 0.2313878 0.06896948 0.2162 0.09078447 -0.019957232 -0.0211824 0.2293842 0.08379803 0.14137875 0.09777978 </vector>
              <vector>-0.3835651 -0.07327882 -0.2972915 -0.05577238 0.07232464 -0.04787705 0.2225501 -0.09801565 0.2305753 -0.1608973 -0.3050437 0.05108379 -0.2875632 0.04807648 -0.2280366 -0.002244096 -0.2179409 -9.26E-5 -0.1181671 0.03933714 -0.015514165 -0.025285495 -0.08583262 0.07984379 0.0354188 -0.01756362 0.1260485 -0.001901153 0.1624441 0.01936582 0.2066164 -0.07942829 0.2120825 -0.017899937 0.2280571 0.06738564 0.2502738 0.08730498 -0.019625645 -0.01908366 0.2537193 0.06803777 0.1146323 0.10386887 </vector>
              <vector>-0.3673365 -0.06898663 -0.2959273 -0.05254382 0.05304575 -0.05129089 0.1267609 -0.08718425 0.2447722 -0.1054064 -0.3202521 0.04098401 -0.3015113 0.04469996 -0.2345989 -0.002097149 -0.2217951 -0.00437 -0.1142621 0.01969294 -0.016609642 -0.022057357 -0.05903476 0.07087185 0.01113539 -0.018580245 0.1001149 -0.014309295 0.1547219 0.01688686 0.186906 -0.07793309 0.2004599 -0.015218542 0.2056537 0.06893551 0.2159504 0.09556638 -0.021357398 -0.01947841 0.2452309 0.07918244 0.0628428 0.10727515 </vector>
              <vector>-0.3825044 -0.07199029 -0.2812933 -0.05048386 0.05684288 -0.04684508 0.2042632 -0.07963222 0.2826314 -0.1401313 -0.2661454 0.02904372 -0.2931617 0.0472006 -0.2348805 -0.001678781 -0.2268919 8.19E-5 -0.1060608 0.04909104 -0.011780374 -0.024970702 -0.06991898 0.07302709 0.0277545 -0.017023405 0.1235312 -0.010619005 0.1726486 0.01824379 0.1384368 -0.08230543 0.205961 -0.026523846 0.2122169 0.07195724 0.2016798 0.08653866 -0.011746194 -0.02278386 0.2516404 0.0837534 0.09913696 0.11210031 </vector>
              <vector>-0.3797152 -0.07460006 -0.318551 -0.05721916 0.04382489 -0.04766363 0.1805951 -0.09634264 0.2511685 -0.1162205 -0.2977565 0.0656385 -0.2901446 0.05290432 -0.2253465 -0.003947509 -0.2203536 -0.00684 -0.1127526 0.0095218 -0.026091511 -0.025118248 -0.06153275 0.06752684 0.02789574 -0.015350305 0.1213234 0.002164601 0.1578376 0.02341313 0.1833668 -0.08719613 0.194265 -0.03704038 0.2459069 0.06853951 0.2299707 0.09026065 0.005123956 -0.02105879 0.2444326 0.05520412 0.12962723 0.09080947 </vector>
            </data>
          </datamatrix>
          <datamatrix visiblename="Plateosaurus_random, centroid size" covarfromorigin="false" matrixtype="1" iscoordinates="false" issymmetrycomponent="false" isasymmetrycomponent="false">
            <data>
              <vector>1.0193145868127516 0.019130427707661622 </vector>
              <vector>1.0152766397964292 0.015161126881907147 </vector>
              <vector>1.0048343934065 0.004822745252782138 </vector>
              <vector>1.0037814036944042 0.003774272159940826 </vector>
              <vector>1.0038821108882083 0.0038745949412805816 </vector>
              <vector>1.0014095679672912 0.001408575458926511 </vector>
              <vector>1.0285145531102402 0.02811557985057251 </vector>
              <vector>0.9773344592038244 -0.02292635266228312 </vector>
              <vector>0.9921346723020059 -0.007896422542640115 </vector>
              <vector>1.0072486295794705 0.007222484531899103 </vector>
            </data>
            <namesvector>Centroid Size	Log Centroid Size</namesvector>
          </datamatrix>
          <datamatrix visiblename="Plateosaurus_random, Procrustes coordinates" covarfromorigin="false" matrixtype="2" iscoordinates="true" issymmetrycomponent="false" isasymmetrycomponent="false">
            <data>
              <vector>-0.38459747431883445 -0.07303721931260025 -0.29350222431464495 -0.05653237757119197 0.0352458578900375 -0.052245458560677235 0.19829055323210268 -0.09381426160126564 0.23477034264380214 -0.12872517306410852 -0.2863665948065886 0.06590794063874666 -0.30037373552988 0.052526871835457296 -0.22916931957917294 -0.007368231953401795 -0.21510206032023027 -0.007962910949069547 -0.11827414799376938 0.04626599133587483 -0.007989992265549474 -0.02127684259896706 -0.10376756358217404 0.07956354398647716 0.02537871213844493 -0.008375478376034067 0.13148748772025232 -0.0027622782249435433 0.1537982444178629 0.016868211759971413 0.20369870005369195 -0.07886901620144725 0.21918887933151876 -0.0358500976040327 0.2526870859629202 0.06475697252745716 0.17717332248628032 0.08777457719643479 -0.020708912197571306 -0.02606511047907333 0.2386939123911327 0.07187356885549942 0.08943892664036905 0.10734677836089429 </vector>
              <vector>-0.3788063359899172 -0.06410911096958209 -0.29774017175108514 -0.051481717106716784 0.06697365765226798 -0.05420310688539906 0.16355060980105793 -0.09051055510083908 0.2720765600969919 -0.14212982790991127 -0.30509480039559445 0.03452611884606449 -0.30953492456379855 0.04180460561537945 -0.23395102784711574 -0.006017893654073445 -0.2081073669631519 0.004738928081949861 -0.10975084869923539 0.030366399651945108 -0.03497232519803337 -0.006989873848957445 -0.05848992475339745 0.07939974279372344 0.020602437935578467 -0.010431141419603652 0.1158575144800538 0.0043557000163086616 0.15811583926171394 0.017183941641333064 0.1670347505087599 -0.08231920155510658 0.20659493629763162 -0.02239871623728042 0.20789472325001734 0.0691581531863547 0.23061216837013457 0.08783158421203842 -0.028134473375191506 -0.011459300391081909 0.24555467465152592 0.0789170735104133 0.10971432723078801 0.09376819752304136 </vector>
              <vector>-0.390313506721634 -0.07720556394029625 -0.29264990160780935 -0.047025254380936875 0.046920650287511474 -0.048366154516943774 0.17038232923109245 -0.0907106030779317 0.2636084904358804 -0.11714285589496637 -0.3081272974687917 0.055952380917360746 -0.2872785611643856 0.050199626158590874 -0.23399666189837492 -0.0028705902448048666 -0.2216609220843531 0.007096317896559521 -0.11354862013489832 0.025544086062195114 -0.0420525784090466 -0.03601981148263169 -0.06595413884621074 0.06810732248065741 0.023041140089004722 -0.020551446627215114 0.11509246282262714 -0.0077284146424584825 0.15324692271180348 0.017435267131066853 0.17687042284284824 -0.08683551719641433 0.21144925229484962 0.003917845977639147 0.21902568290292773 0.066837715247768 0.22665774618892917 0.08595121078826545 -0.00518018781225334 -0.013898576720566979 0.24025909302748807 0.062480037249193876 0.11420818331279539 0.10483297881586942 </vector>
              <vector>-0.38017482223530236 -0.06537057810456715 -0.29520994952433266 -0.051640864585845846 0.05266185371923245 -0.04848486131765934 0.19200835265514332 -0.10213763933365856 0.23472677865365316 -0.1294985183246891 -0.30860369718033764 0.0578913125487799 -0.286835976289677 0.05777587415515431 -0.2311852683505666 -0.011240631774455029 -0.23002428903431318 -1.8736381818844545E-4 -0.10813076019809513 0.026356980621233123 -0.006888930981628894 -0.02824453548654361 -0.0842778107147413 0.06849932213063976 0.02050720164135885 -0.004819194919629603 0.11545546107242706 0.002806203095572821 0.16421479919060653 0.015763726824950964 0.1908327671534158 -0.07770594886769108 0.22494156824778716 -0.02347199311721085 0.20977222869911766 0.073263926353297 0.21911355335223567 0.09254592339144874 -0.021146627231780082 -0.03079093344502133 0.23952933084151795 0.06374305638766412 0.08871423651427937 0.11494673758641925 </vector>
              <vector>-0.39099880211016597 -0.07757400049801037 -0.3058516867473255 -0.056988161142372186 0.05815274008949437 -0.052719741972153844 0.14731412319945278 -0.07294785494715646 0.26422192949025286 -0.1306676038739398 -0.28639313783013925 0.057137544548609545 -0.28887923300521573 0.052735538865391104 -0.23311817245426425 -0.008922332416906225 -0.2246817481245255 0.0021006320681993713 -0.12699784237968761 0.029315300332899103 -0.02856004145747714 -0.021773171281166046 -0.06888055499595956 0.059940495221258584 0.015192785132781387 -0.018230843697237997 0.1142048369386527 8.37791186085148E-4 0.143362549188352 0.02363825597064153 0.18470676142229212 -0.08212917870977036 0.2110331444682836 1.6108972790060974E-4 0.22863110689880792 0.06710932134703806 0.197914600506536 0.08835516920906679 -0.024049702911119963 -0.019156275013574704 0.2506587952016089 0.06308442679529791 0.1630175494793658 0.09669359827990014 </vector>
              <vector>-0.37421441528982524 -0.071527698738029 -0.29149103430670675 -0.050757469051245764 0.06639874466889027 -0.05313709853474459 0.17008977521765734 -0.09984052548404156 0.27382421289788855 -0.10630857577404011 -0.33440204276519003 0.06068630094607252 -0.2806266798718124 0.06300606992427148 -0.23571098855260478 -0.0058939545323235705 -0.22045327450178123 0.003613729593662074 -0.11442263806695951 0.01923650836581933 -0.014153111758082726 -0.02553485728925485 -0.092954183015116 0.06821231104227227 0.028922389029327145 -0.009931146520253514 0.12491135289747174 -0.005936785691051398 0.1455976483617677 0.013898405419318147 0.1652663245865366 -0.07467983138099285 0.2007758564245459 -0.03720868487855575 0.22829321152802415 0.06754044250039994 0.21307600880196684 0.08933961531896749 -0.023085257253730222 -0.023297833013680252 0.22636625220567927 0.0823166834140339 0.13799184876205298 0.09620439436339598 </vector>
              <vector>-0.38018504302966577 -0.07295364982799339 -0.29623910919901164 -0.05520348882756959 0.06389056823652198 -0.04461807571352199 0.21057972337696987 -0.09225934405447186 0.21923695235957638 -0.1533620900067368 -0.304624526900171 0.04888214351669616 -0.28760187462131087 0.04609969947301051 -0.22917732749007524 -0.002509137279096778 -0.21934782191785412 -3.184219015661689E-4 -0.12237338121041039 0.03885410641686268 -0.021847787216276764 -0.02327079278642378 -0.09114204344435686 0.07859942913101893 0.027703610443837214 -0.015332896457791333 0.11594190591070863 6.245527393349845E-4 0.15125731968021186 0.021642520777815866 0.1949933565480757 -0.07430855503200491 0.19994725013359532 -0.014300527015807469 0.21484137623201552 0.06897772879419418 0.2361951228336792 0.08857233057963639 -0.025867684003440562 -0.017273382435866427 0.23982203850776695 0.06982360465360192 0.10399737476961488 0.1036342452566788 </vector>
              <vector>-0.37155832269918737 -0.06415503299587845 -0.2979031275250432 -0.04862794150732567 0.060179904383759954 -0.05396303113482407 0.1354232535437122 -0.09221883175076688 0.25591090611486705 -0.113268264167314 -0.3209653571104426 0.04786123745401752 -0.3017247860407572 0.051290684222930184 -0.2340012123377466 0.0019485656196626066 -0.22091700277099205 -5.821089142955493E-4 -0.11013909579987778 0.022096883044384952 -0.010766367402228352 -0.0226628811102589 -0.05260207869353137 0.07350063575435781 0.017864326716579174 -0.01958486807542544 0.10927470619953768 -0.016854050568348853 0.1657913111522726 0.014056694223371911 0.19695873041672285 -0.08386451903545757 0.21214644106299946 -0.019796144299289217 0.21913402733522974 0.0664797996754481 0.23009521785915166 0.09357036535768627 -0.015538654727191162 -0.019923905467734752 0.2598143990357375 0.07619270373026461 0.07352278128642756 0.10850400994479542 </vector>
              <vector>-0.39179427586835136 -0.06877348513927216 -0.28933530468764085 -0.048050032209890854 0.05279232368174354 -0.047745055009079405 0.20138748702764195 -0.08243087581504964 0.28004386526336134 -0.14423100239818917 -0.2733652922793435 0.032414255479654874 -0.30025088975623077 0.050912706251433154 -0.241775504513578 8.422761018064596E-4 -0.2336546629252141 0.0025667335283266405 -0.11105942659637466 0.05079293331290386 -0.01644543363180411 -0.024904156775718535 -0.07424512309160039 0.07477036240947635 0.023651013698511067 -0.01724781411592576 0.12057956853866048 -0.011693783084245218 0.17046454989706528 0.016956853851662207 0.13527294301770748 -0.08438841642236557 0.2038445131658883 -0.028615046022670208 0.21121558558813877 0.07086461401059017 0.200724447674638 0.08576003864943633 -0.016364806338886723 -0.022686592489127442 0.2510671214510083 0.08233488413761131 0.09724730068466016 0.11255060174863263 </vector>
              <vector>-0.380639038734785 -0.07554745015402596 -0.31990786892403567 -0.057588408667998664 0.04037409118363074 -0.044158354040684106 0.17688435415937276 -0.09105415677061311 0.24732184231464138 -0.11011783381769912 -0.3006607773908106 0.06476776610410707 -0.2929448927777283 0.052229748969722996 -0.22789138988934757 -0.003607409775059511 -0.22287035982041237 -0.006400432983076435 -0.11603124651518398 0.011095722500118647 -0.02943288209764538 -0.022481795378677408 -0.06576443242583498 0.06928744273032182 0.024119893863159533 -0.012178080815788713 0.11685997361293089 0.00623601611290072 0.1529508749445967 0.027769382187041045 0.17954193349494077 -0.08192319130358544 0.18989959828013278 -0.031883145557832504 0.23997620951556378 0.07363257735401625 0.22391992013687298 0.0950587552253608 0.0014670039478596251 -0.018107486717136027 0.2387346969780429 0.06041085991684364 0.12409249614403907 0.094559474881744 </vector>
            </data>
          </datamatrix>
        </datavector>
        <idvec>obs2	obs3	obs4	obs5	obs6	obs7	obs8	obs9	obs10	obs10</idvec>
        <meanconfig>-0.38232820369976706 -0.07102537896802553 -0.2979830378587636 -0.052389571505109436 0.05435903917930905 -0.04996409376856876 0.17659105614442042 -0.09079246479357948 0.25457418802709164 -0.12754517452315947 -0.30286035241274106 0.05260270010001096 -0.2936051553620798 0.051858142547134146 -0.23299768729128476 -0.004563933990865217 -0.22168195084628284 4.6651026025013227E-4 -0.11507280075944926 0.029992491164423683 -0.02131094504177729 -0.023315871803859942 -0.07580778535629228 0.07198806076802036 0.022698351068858254 -0.013668291102490526 0.11796652701933227 -0.003011504906084517 0.15588000588062534 0.018521325978717307 0.1795176690044992 -0.08070233757048362 0.20798214397072332 -0.02094454190271395 0.22314712379127635 0.06886212509965639 0.2155482108210425 0.08947595699283417 -0.017860930190330526 -0.020265939617286323 0.2430500314291509 0.07111768986504241 0.11019450248243924 0.10330410167613714 </meanconfig>
        <omitflag>false	false	false	false	false	false	false	false	false	false</omitflag>
        <uniquenumvec>206 207 208 209 210 211 212 213 214 215 </uniquenumvec>
      </morphojset_contents>
    </morphojset>
    <morphojset>
      <morphojset_contents visiblename="Massospondylus_random" uniqueid="216" alignmentmethod="1" dimension="2" hasprocrustesfit="true" hasrawdata="true" linkedoutlinenumber="0" linkedwireframenumber="0" nincl="10" nlmk="22" nobs="10" objsymmetry="false" procsumsquare="0.03821514922923549" procrustesfitfromparentset="false">
        <alignmentvectors>
          <vector>0.0 </vector>
          <vector>0.0 </vector>
          <vector>0.0 </vector>
          <vector>0.0 </vector>
          <vector>0.0 </vector>
          <vector>0.0 </vector>
          <vector>0.0 </vector>
          <vector>0.0 </vector>
          <vector>0.0 </vector>
          <vector>0.0 </vector>
          <vector>0.0 </vector>
          <vector>0.0 </vector>
          <vector>0.0 </vector>
          <vector>0.0 </vector>
          <vector>0.0 </vector>
          <vector>0.0 </vector>
          <vector>0.0 </vector>
          <vector>0.0 </vector>
          <vector>0.0 </vector>
          <vector>0.0 </vector>
          <vector>0.0 </vector>
          <vector>0.0 </vector>
        </alignmentvectors>
        <datavector>
          <datamatrix visiblename="Massospondylus_random, raw data" covarfromorigin="false" matrixtype="0" iscoordinates="true" issymmetrycomponent="false" isasymmetrycomponent="false">
            <data>
              <vector>-0.36416 -0.07188385 -0.2738414 -0.08058021 0.06166378 -0.07285948 0.11675944 -0.08342408 0.2474288 -0.118446 -0.3085383 0.06101799 -0.2729594 0.0922219 -0.2178442 -0.011772733 -0.1885769 0.02081755 -0.1415847 0.00105 -0.05813326 -0.03530493 -0.1021573 0.07441213 0.007925972 -0.01425763 0.08113334 -0.046 0.176684 0.01991169 0.1691697 -0.08867905 0.2127556 -0.013981531 0.2287379 0.0714977 0.2292706 0.10421567 -0.03914508 -0.02826381 0.2797933 0.07598168 0.1409771 0.1283984 </vector>
              <vector>-0.3733184 -0.08891094 -0.2744162 -0.07332468 0.06381154 -0.07433899 0.13584346 -0.07990332 0.2483259 -0.1062465 -0.3098076 0.06562176 -0.2750739 0.0643069 -0.2172991 -0.007876253 -0.1854051 0.0212118 -0.1416396 -6.45E-4 -0.06511672 -0.03199129 -0.1027807 0.07519191 0.017565029 -0.02032167 0.1012801 -0.00347 0.1614046 0.02467299 0.1897817 -0.08735609 0.2154298 -0.003980818 0.2202749 0.06494406 0.2362722 0.09415012 -0.04338285 -0.03158063 0.2676971 0.07598668 0.136826 0.121797 </vector>
              <vector>-0.3794862 -0.06956219 -0.2804781 -0.10098626 0.06260683 -0.05811143 0.19227303 -0.0877005 0.2296081 -0.1069058 -0.3102088 0.0643705 -0.2732781 0.07656757 -0.2116063 -0.005365337 -0.1943565 0.0207884 -0.1418086 -2.16E-5 -0.04857542 -0.03936367 -0.1009646 0.0786926 0.010335926 -0.01620263 0.06972214 -0.0176 0.1813154 0.01967209 0.1748687 -0.08713257 0.2123373 -0.021664083 0.2290523 0.07588828 0.2210572 0.10091673 -0.04166213 -0.04591482 0.2741064 0.07590068 0.1369832 0.1269974 </vector>
              <vector>-0.3760745 -0.08035104 -0.2793084 -0.08398244 0.05978747 -0.07150291 0.08876113 -0.09005693 0.2471056 -0.1267207 -0.3117015 0.06295305 -0.2707391 0.09970439 -0.216658 -0.005459798 -0.1903661 0.01980609 -0.1414123 0.0017 -0.05823504 -0.03432598 -0.1089332 0.06936401 0.012891963 -0.01558736 0.14381453 -0.022 0.1706055 0.02186251 0.1767274 -0.08639866 0.2163258 -0.02284168 0.2238633 0.07110521 0.2530417 0.10802096 -0.04552549 -0.02542468 0.2729398 0.08788829 0.1385473 0.120951 </vector>
              <vector>-0.3953153 -0.08571779 -0.271823 -0.07625833 0.05853644 -0.06739077 0.0917365 -0.06977126 0.2496384 -0.107691 -0.3088638 0.06593781 -0.2737157 0.07992338 -0.2316174 -0.008701337 -0.1826865 0.02042498 -0.1417083 -0.00176 -0.06183818 -0.03034519 -0.1008002 0.07673835 0.008031024 -0.01006708 0.03145899 -0.00246 0.170316 0.01892184 0.1760963 -0.08742802 0.2118806 -0.035142245 0.2248607 0.06782899 0.2640703 0.1104428 -0.04356501 -0.02391882 0.2757065 0.07491348 0.1397937 0.1174152 </vector>
              <vector>-0.3834953 -0.08235509 -0.2786372 -0.07805831 0.05093433 -0.06761355 0.12957559 -0.1043975 0.2423911 -0.1136313 -0.313769 0.06065344 -0.273016 0.08723919 -0.2144773 -1.79733E-4 -0.1914451 0.02175687 -0.1417074 4.05E-4 -0.05379368 -0.03378235 -0.1048406 0.07450632 0.010251908 -0.01695201 0.12940759 -0.0264 0.1753079 0.02033651 0.1803192 -0.08563754 0.2086245 -0.021284112 0.2240883 0.06952605 0.2247212 0.10983974 -0.0405139 -0.02120557 0.2874015 0.07225369 0.1405199 0.1216344 </vector>
              <vector>-0.3488212 -0.07957246 -0.2815263 -0.08526352 0.05517061 -0.0629904 0.11223555 -0.10104422 0.262288 -0.1025741 -0.3107184 0.06053651 -0.2736478 0.08195019 -0.2128526 -0.009976617 -0.2016639 0.021425 -0.1416739 5.46E-4 -0.0624452 -0.03420662 -0.1052771 0.08367799 0.006949252 -0.0173111 0.06702146 -0.0127 0.1662351 0.01843709 0.1703195 -0.08852266 0.2148499 -0.005601808 0.2239748 0.07435811 0.227237 0.10495705 -0.04252621 -0.02829739 0.2867826 0.08192588 0.1350252 0.1222668 </vector>
              <vector>-0.3594617 -0.08866912 -0.2751304 -0.08160056 0.06298452 -0.05944609 0.17037952 -0.08452087 0.2495961 -0.0963392 -0.3094688 0.05768424 -0.2708717 0.06873078 -0.2078762 -0.005166021 -0.1995286 0.0210036 -0.1418797 -0.0013 -0.04967679 -0.03566256 -0.1016485 0.08485117 0.015226011 -0.01657609 0.11439414 -2.18E-5 0.1636092 0.01734926 0.1641445 -0.08507906 0.2079704 -0.029197113 0.2210027 0.08309807 0.214686 0.1052314 -0.04393354 -0.04599357 0.2901958 0.08437165 0.1407703 0.1281037 </vector>
              <vector>-0.374798 -0.08456927 -0.2687474 -0.0782544 0.06535555 -0.05728508 0.16637662 -0.05656052 0.2277824 -0.1249516 -0.3111334 0.05657372 -0.2715598 0.06976459 -0.2199585 -0.010454054 -0.1929863 0.02228179 -0.141554 7.19E-5 -0.05573515 -0.03431394 -0.1025322 0.07303503 0.011783116 -0.01351847 0.07836427 -0.0164 0.1807821 0.02371659 0.1795615 -0.08542972 0.2172383 -0.0495187 0.2226614 0.08344297 0.2387985 0.10562636 -0.04318987 -0.02516121 0.2800628 0.08114715 0.1377886 0.1299418 </vector>
              <vector>-0.3668731 -0.08278131 -0.2794241 -0.06930648 0.05594363 -0.06683684 0.13852256 -0.07725809 0.2406768 -0.10904 -0.3080783 0.06727484 -0.2764529 0.09055595 -0.2229108 -0.013849768 -0.1801205 0.02130133 -0.1417005 -0.00312 -0.05396427 -0.03925941 -0.1020942 0.07655996 0.007496062 -0.014594 0.12882954 -0.0393 0.1790582 0.0184909 0.1705692 -0.08971601 0.2097738 -0.014617966 0.227518 0.08700177 0.2180499 0.10106519 -0.04036427 -0.0408147 0.2651412 0.07700465 0.1374226 0.1243282 </vector>
            </data>
          </datamatrix>
          <datamatrix visiblename="Massospondylus_random, centroid size" covarfromorigin="false" matrixtype="1" iscoordinates="false" issymmetrycomponent="false" isasymmetrycomponent="false">
            <data>
              <vector>0.9982437680203388 -0.0017577759630378993 </vector>
              <vector>0.9990506613083657 -9.497895990084543E-4 </vector>
              <vector>1.0087478144382445 0.008709773995703617 </vector>
              <vector>1.0152679184903144 0.015152536766433633 </vector>
              <vector>1.0085570589457895 0.008520654844166043 </vector>
              <vector>1.0134240523684115 0.013334748106428405 </vector>
              <vector>0.9970926306424523 -0.002911603965542933 </vector>
              <vector>1.0000382097735658 3.820904359103052E-5 </vector>
              <vector>1.0070567770523005 0.007031994522669603 </vector>
              <vector>0.9988508377024652 -0.001149823090815508 </vector>
            </data>
            <namesvector>Centroid Size	Log Centroid Size</namesvector>
          </datamatrix>
          <datamatrix visiblename="Massospondylus_random, Procrustes coordinates" covarfromorigin="false" matrixtype="2" iscoordinates="true" issymmetrycomponent="false" isasymmetrycomponent="false">
            <data>
              <vector>-0.3657015625332654 -0.0646921042670815 -0.2753116387590796 -0.07504843519614535 0.06115642246949154 -0.0734430135037933 0.11622622251580138 -0.08505624375535709 0.24653883352396505 -0.12254372341559026 -0.30749783201318204 0.06753390536217521 -0.27125849748410374 0.09814099355200051 -0.21791159342301974 -0.007091919061455269 -0.18798046869506327 0.02503592769971332 -0.1412321123711883 0.004356216886416117 -0.05824011865434363 -0.03361340922862412 -0.10036573810925117 0.07718168144920329 0.00836872120661438 -0.01372791303796294 0.08119307627611286 -0.046840473912362734 0.17815321751052438 0.017436664185308273 0.1686486081019083 -0.09128049301538349 0.21369872075274896 -0.017214491485869916 0.2312796761481894 0.06820019868379676 0.232425708972533 0.1009826942575388 -0.03908470898457618 -0.026909281573292587 0.28254593597144845 0.0717585575808361 0.14434912757773594 0.12683466179593025 </vector>
              <vector>-0.3774777712826903 -0.07442455391169137 -0.2778630684898005 -0.06268249489098385 0.06071603030743807 -0.0767780372147568 0.13262038424711375 -0.08516499616109159 0.24420832110430032 -0.1159012417866364 -0.30790646556662443 0.07780546152113832 -0.27317771315724787 0.07518151449703313 -0.21813826525495275 6.422462772625024E-4 -0.18508983095390247 0.028528082977483 -0.14211036120356424 0.004949838081734886 -0.06669740178149611 -0.02940599074559172 -0.10026709311752287 0.07937107527579827 0.01650423743823573 -0.020912161119317745 0.10096899989040548 -0.007324578118438877 0.1622895420172733 0.018540546833877847 0.18630742640276307 -0.09470874627711909 0.21523938460230305 -0.012266083091028022 0.22277722145545045 0.05660450672857007 0.23990983511984953 0.08522572914326348 -0.044936479626703746 -0.029831509222417237 0.2706937908807168 0.06580740011344159 0.14142927696865565 0.1167439910894699 </vector>
              <vector>-0.37987913212987195 -0.05521470033220116 -0.2826250131841641 -0.08969859022278032 0.05965559617202866 -0.05917754993875298 0.1871466884791902 -0.09300593822857983 0.22396221641728942 -0.11343927470793809 -0.30644050808630163 0.07548589560046153 -0.26932686717579224 0.08635532296868183 -0.2109392209671648 0.002779758229556886 -0.1928428404980559 0.0281765604187977 -0.14138202177370493 0.005674326460006403 -0.05017213817467844 -0.036622221641467154 -0.0980836746189705 0.0824437931898815 0.009203737723428775 -0.015682581428343 0.06828314723966554 -0.01914749071174 0.18025744500698374 0.014016890099069139 0.17019053393186212 -0.0918679408213565 0.20968878542725775 -0.028131570576899897 0.2296579800550191 0.06819546728417242 0.22267232037126058 0.09335970603143212 -0.04349022122698314 -0.04331910346023855 0.2744623173216478 0.06666140454344423 0.14000086969005432 0.12215783724479364 </vector>
              <vector>-0.37303269584063403 -0.07273543061490113 -0.2775347094300998 -0.0779865489960595 0.057557215313523494 -0.07156724963211075 0.08609949664691592 -0.09040049967618982 0.24157636016133135 -0.1293152142820958 -0.30697008265899434 0.06767067010163279 -0.26589895378592143 0.10315284150436041 -0.21431147185805333 -0.0015622689247497762 -0.18790233744101587 0.022952161226462684 -0.13987177500391887 0.004197742974277198 -0.058345162471245576 -0.03282559777811304 -0.10657953403562129 0.07050627894191727 0.012207444807155653 -0.015557222792559628 0.14113468491934272 -0.024149555706323572 0.16864041529241344 0.018666075101103508 0.17277744371318332 -0.08835449089600268 0.2129832971704458 -0.026266468937513922 0.22209189152439548 0.06639780525653503 0.2514347638066175 0.10230960341813822 -0.04562986022416876 -0.024288283399703132 0.27087421506395004 0.08204382911497457 0.1386993543303986 0.11711182399692105 </vector>
              <vector>-0.3899446671316784 -0.07923159357815525 -0.2670791043515994 -0.07216180685309694 0.06193329251077211 -0.06939815175581067 0.09525417785745548 -0.07251235549530652 0.25133907344212203 -0.11307994826012222 -0.30129130598416826 0.07005454432380338 -0.2660345768788163 0.08336181817388366 -0.225664820274138 -0.005629743309056594 -0.17660150211883804 0.022459238653645068 -0.13616313292083154 -3.7475665644342735E-4 -0.05715986442433831 -0.030350055570322696 -0.09401570664916785 0.07698618557979382 0.01273686092747634 -0.011466406745855027 0.03666636566936277 -0.004426415615506895 0.17478977125201214 0.014439966792170989 0.17855151021636964 -0.09152370240344977 0.21515093737936145 -0.0400434480737714 0.22996390063230654 0.062152875661510676 0.2695284853404737 0.10374613479839295 -0.03888574376161447 -0.024316245469222782 0.28071999166652933 0.06823767511004912 0.14620605760094912 0.11307619069287042 </vector>
              <vector>-0.3806582696519516 -0.07344166399143923 -0.2770288340554679 -0.07119966767160296 0.04870188238994611 -0.06714309052949949 0.1256682116798085 -0.10492790653257364 0.23691334866346633 -0.11623475686023949 -0.30908679281982937 0.06648348329912136 -0.2683382850005601 0.09194987294546175 -0.21218855221577618 0.004489446511993744 -0.1890139897518162 0.025733712924628893 -0.14029586311256298 0.003698264330271396 -0.05412068844611567 -0.03174147622259285 -0.10246916196804015 0.07619313288901045 0.009465276389969367 -0.016331165112790383 0.12689684934698484 -0.027912961010794476 0.17319249492271685 0.017356091084229412 0.17612087003412596 -0.08741285643083055 0.20532286051624626 -0.024387796392564123 0.2223163211011572 0.06502431890699872 0.22372403457937529 0.10480567597055118 -0.04076331812447376 -0.019593025634658562 0.28488040101154355 0.06651715445952205 0.14076120451125362 0.11807521306779693 </vector>
              <vector>-0.35066589350590754 -0.06867084021529704 -0.28322216021818974 -0.0767390539348697 0.055555684615907805 -0.0662748815298839 0.11155575579155924 -0.10642573450447414 0.2620056116874558 -0.11333006228919101 -0.307401007605649 0.07064414078086885 -0.26943287809722766 0.09082515596319445 -0.21165954390227493 -0.003590093654892088 -0.19927240677706096 0.027529281541403553 -0.13982166421180472 0.004453870242729407 -0.061494992202347165 -0.03322624523116245 -0.10034729500942774 0.08660371289215325 0.008757354710327904 -0.018704635434833253 0.06929739859141028 -0.016220212310305102 0.169925396730443 0.011565404227739657 0.17024960073160453 -0.09595232229518721 0.2178519627671534 -0.0143361636569761 0.22984171969159964 0.06566236805176405 0.23421018384941947 0.0962607507639869 -0.04130863277840129 -0.028004537791866405 0.2931285454415932 0.0710338906334365 0.1422472596998159 0.11689620775166198 </vector>
              <vector>-0.36669583505006115 -0.07137584854251992 -0.2819313384088613 -0.06857959273670164 0.0574418445241196 -0.0634887466837337 0.16350548923868544 -0.09396071556731504 0.24226849812988527 -0.10983680500458982 -0.3092600447046455 0.07251105556123733 -0.2700937082849914 0.08164380216544667 -0.21082277544888678 0.004485797421617748 -0.20108764842149662 0.03025427282996095 -0.144568006609955 0.0050380955482743905 -0.054082651982720185 -0.03398853053511764 -0.09998224041765398 0.08916690203278095 0.011820628514774691 -0.01816559872400643 0.11181107098030729 -0.006671483817696075 0.16202674284266932 0.008298708517435246 0.1574045624258466 -0.09421979143395307 0.20404645284614328 -0.040488867382971444 0.2227410004661497 0.07114387512614244 0.2175885631519534 0.09363024127778798 -0.04882620939381983 -0.044567075576103954 0.29197352191320813 0.06893983815143001 0.14472208368934877 0.12023046737259507 </vector>
              <vector>-0.3767816842062013 -0.07101929461777252 -0.2711521563254333 -0.0685604423003003 0.0617955643422959 -0.059705420015589955 0.16216048055801818 -0.06267272169351734 0.2209563744205564 -0.13272100393271843 -0.3084310958850783 0.06704459779914058 -0.2686207174387184 0.07876390664944695 -0.22017352077047508 -0.0028783807056550273 -0.19218477962501637 0.028689499126465474 -0.14185186869642766 0.004767301465120629 -0.057760034951422116 -0.03249701357824099 -0.10044084488293178 0.07593008773124144 0.010116782025790612 -0.014245467988235738 0.07627931840829691 -0.019498778746284962 0.17945381364828522 0.016717055714358355 0.1743445429503551 -0.09175454697208787 0.2130951989757552 -0.05728595162293292 0.22327192926040085 0.07457979824261118 0.24008107352528038 0.09608742665487739 -0.04495250528270639 -0.023869235641388712 0.2802475319459214 0.07026441889127699 0.14054659800345456 0.1238641655401859 </vector>
              <vector>-0.3704336427562993 -0.07237335900322608 -0.28237566831601374 -0.061461693734535576 0.053803119578763346 -0.06874649703934327 0.13623455839856438 -0.0816240099947029 0.23770884946180246 -0.1164478046840009 -0.30711793605430004 0.07627571176682577 -0.27472760409617064 0.09867043523098698 -0.2241094501698946 -0.007483133417439113 -0.18024680935916645 0.026478562440922792 -0.14242428536169174 8.892649392465686E-4 -0.055559450510490944 -0.03788739888794618 -0.10040703885206788 0.07957934617948605 0.006773859377425486 -0.014979532636532194 0.12754291692985958 -0.04321689859203553 0.17964994215697935 0.013175691217754524 0.16801435173882695 -0.09501951484736042 0.2094929741828644 -0.02093039067125761 0.23022690332250295 0.08037975408336341 0.22120176071951872 0.09479495513740381 -0.04197247713064312 -0.039829406464123404 0.2676882658711431 0.06930107630727683 0.1410368608684874 0.12045484266923642 </vector>
            </data>
          </datamatrix>
        </datavector>
        <idvec>obs2	obs3	obs4	obs5	obs6	obs7	obs8	obs9	obs10	obs10</idvec>
        <meanconfig>-0.37312711540885607 -0.07031793890742853 -0.2776123691538709 -0.0724118326537076 0.05783166522242864 -0.06757226378432746 0.1316471465413112 -0.0875751121609108 0.2407477487012174 -0.11828498352231223 -0.3071403071378772 0.07115094661164051 -0.26969098013995485 0.08880456636504962 -0.21659192142846356 -0.0015838290632816995 -0.1892222613641432 0.02658372998394834 -0.140972109126565 0.0037650164271633563 -0.057363250359919814 -0.03321579394191788 -0.1002958327660655 0.0793962196161266 0.010595490312119895 -0.015977268502043628 0.09400738282517482 -0.021540884854148817 0.1728378781380301 0.015021309377304688 0.17226094502468456 -0.09220944053927305 0.2116570574620279 -0.028135123189178525 0.2264168543657171 0.06783409680254648 0.23527767294362806 0.09712029174533726 -0.04298501565340907 -0.03045277042330153 0.27972145170877016 0.07005652449056879 0.14199986929401537 0.11954454012214616 </meanconfig>
        <omitflag>false	false	false	false	false	false	false	false	false	false</omitflag>
        <uniquenumvec>217 218 219 220 221 222 223 224 225 226 </uniquenumvec>
      </morphojset_contents>
    </morphojset>
    <morphojset>
      <morphojset_contents visiblename="Eoraptor_random" uniqueid="227" alignmentmethod="1" dimension="2" hasprocrustesfit="true" hasrawdata="true" linkedoutlinenumber="0" linkedwireframenumber="0" nincl="10" nlmk="22" nobs="10" objsymmetry="false" procsumsquare="0.025238865969601235" procrustesfitfromparentset="false">
        <alignmentvectors>
          <vector>0.0 </vector>
          <vector>0.0 </vector>
          <vector>0.0 </vector>
          <vector>0.0 </vector>
          <vector>0.0 </vector>
          <vector>0.0 </vector>
          <vector>0.0 </vector>
          <vector>0.0 </vector>
          <vector>0.0 </vector>
          <vector>0.0 </vector>
          <vector>0.0 </vector>
          <vector>0.0 </vector>
          <vector>0.0 </vector>
          <vector>0.0 </vector>
          <vector>0.0 </vector>
          <vector>0.0 </vector>
          <vector>0.0 </vector>
          <vector>0.0 </vector>
          <vector>0.0 </vector>
          <vector>0.0 </vector>
          <vector>0.0 </vector>
          <vector>0.0 </vector>
        </alignmentvectors>
        <datavector>
          <datamatrix visiblename="Eoraptor_random, raw data" covarfromorigin="false" matrixtype="0" iscoordinates="true" issymmetrycomponent="false" isasymmetrycomponent="false">
            <data>
              <vector>-0.345497 -0.06196914 -0.2918027 -0.03704925 0.06301749 -0.0672239 0.1630927 -0.0990114 0.2361289 -0.1202885 -0.3036663 0.04350434 -0.2761776 0.0435863 -0.2238994 0.03251639 -0.2272562 0.02142612 -0.1563937 0.012720172 -0.04015633 -0.037384 -0.09055316 0.04970331 0.015333691 -0.04259946 0.1389513 -0.009308508 0.173488 -0.015227655 0.1878439 -0.09162303 0.2264164 0.011061786 0.2259646 0.08675131 0.2133538 0.1059214 -0.03692174 -0.04449824 0.2460217 0.09627725 0.1651835 0.1135468 </vector>
              <vector>-0.3492787 -0.04145263 -0.2874284 -0.05011643 0.07139474 -0.07230882 0.1484517 -0.09910069 0.2498501 -0.1174344 -0.3037442 0.03633136 -0.2815182 0.0446143 -0.2259566 0.03571807 -0.2314669 0.02832864 -0.1610395 0.013198807 -0.05599937 -0.03524348 -0.1004454 0.0580306 0.0081889 -0.0399457 0.1398497 -0.008254534 0.1719837 -0.002761808 0.1881069 -0.08965253 0.2439887 0.007386325 0.2215408 0.08586125 0.2132749 0.1032466 -0.0344732 -0.05284746 0.2571428 0.09650149 0.1418342 0.1166794 </vector>
              <vector>-0.3491779 -0.03817196 -0.2921779 -0.03534158 0.05621874 -0.06943618 0.1760066 -0.10943091 0.2387287 -0.1214857 -0.300661 0.03036987 -0.2753199 0.04280724 -0.2255614 0.03210915 -0.2319502 0.02320025 -0.1572546 0.01076161 -0.05249983 -0.03590861 -0.12666276 0.07164461 0.006479546 -0.03984517 0.133505 -0.0382573 0.1759955 -0.014586454 0.1790639 -0.09063246 0.2350717 0.008433434 0.2089953 0.09035275 0.2115416 0.1106075 -0.03639385 -0.0508042 0.2377544 0.09128329 0.1553047 0.1164027 </vector>
              <vector>-0.3449376 -0.03760954 -0.2814013 -0.04489669 0.05827757 -0.06831293 0.144578 -0.10424147 0.2430288 -0.1222824 -0.2951861 0.03476667 -0.2739596 0.03574767 -0.2277243 0.03283884 -0.2315271 0.02953535 -0.1591832 0.009387778 -0.05857322 -0.04057178 -0.07992034 0.06338688 0.00752839 -0.04158403 0.1107301 -0.020378057 0.1665705 -0.009458459 0.1933819 -0.0904371 0.2168096 0.006585507 0.2116331 0.0958546 0.2245795 0.1045421 -0.02794857 -0.04674106 0.2482955 0.08961783 0.152054 0.1169274 </vector>
              <vector>-0.3534307 -0.03544036 -0.2878709 -0.03957657 0.05891308 -0.07393795 0.201053 -0.10593452 0.2453263 -0.1208567 -0.3034666 0.03131071 -0.2906194 0.04080902 -0.2274056 0.03664855 -0.227399 0.03945598 -0.1592881 0.009313711 -0.04341852 -0.03636732 -0.08129575 0.05407596 0.012225847 -0.04341724 0.1234005 -0.028856879 0.1636575 -0.005173571 0.1784067 -0.0933954 0.2168692 0.006912406 0.2045423 0.08898241 0.2096238 0.1135362 -0.0407796 -0.04788791 0.2415322 0.10370014 0.1180421 0.1159367 </vector>
              <vector>-0.3333715 -0.04545885 -0.2900277 -0.04987753 0.04458921 -0.07117795 0.1772098 -0.09614903 0.2438515 -0.1115617 -0.3034422 0.03446141 -0.277634 0.04054244 -0.2248327 0.02849145 -0.2253985 0.02517641 -0.1565449 0.01408915 -0.04921209 -0.04041756 -0.12883709 0.05055063 -7.53382E-4 -0.03810154 0.1082087 -0.023328947 0.1723701 -0.011637296 0.1886781 -0.09167439 0.2277446 0.007600216 0.2283243 0.09317402 0.2161074 0.1015974 -0.0239264 -0.04429606 0.2618533 0.10341481 0.1512137 0.1161544 </vector>
              <vector>-0.3580236 -0.04928055 -0.2905139 -0.05108895 0.07331298 -0.06558019 0.1699401 -0.10121056 0.2369753 -0.1208804 -0.3093599 0.03547004 -0.2791816 0.03732407 -0.2270456 0.03375616 -0.2241732 0.03241157 -0.1576887 0.010631761 -0.0553425 -0.0375652 -0.13571047 0.06837413 0.006838296 -0.04368901 0.1416253 0.005005333 0.1668076 -0.001341649 0.1865116 -0.09091355 0.2240184 0.007162424 0.2205558 0.0838991 0.2155573 0.1094374 -0.03279697 -0.04603858 0.2525132 0.09576764 0.1525275 0.1097396 </vector>
              <vector>-0.3520764 -0.06024808 -0.2833357 -0.05059228 0.06574928 -0.06836879 0.1813838 -0.09606296 0.242623 -0.1166917 -0.3042831 0.02943316 -0.2841623 0.04712975 -0.2254835 0.03166694 -0.2241053 0.01749484 -0.1599449 0.014972332 -0.03969824 -0.03682946 -0.05860578 0.03543483 -0.006837776 -0.04125304 0.156018 -0.030416762 0.1724176 -0.011311231 0.1879481 -0.08360991 0.2191604 0.008549923 0.2140051 0.08553214 0.2101946 0.1070126 -0.02701323 -0.05116139 0.2369907 0.08658349 0.1130999 0.1146858 </vector>
              <vector>-0.3443881 -0.05310699 -0.2918979 -0.03866064 0.03621721 -0.07042868 0.152992 -0.10064648 0.246913 -0.1303343 -0.3039867 0.03165577 -0.2705135 0.03918763 -0.2218081 0.03478684 -0.2283911 0.03911027 -0.159486 0.011843554 -0.04335571 -0.03544088 -0.07751662 0.05937902 0.019820648 -0.03959872 0.1329791 -0.010162781 0.1752549 -0.020325079 0.1744759 -0.08527501 0.2295442 0.006535428 0.2260601 0.09751202 0.2101614 0.104538 -0.02329334 -0.0517504 0.2299166 0.09487995 0.1494118 0.112817 </vector>
              <vector>-0.3503473 -0.05854292 -0.2944594 -0.03991972 0.05932844 -0.0692201 0.1942488 -0.10805239 0.2432788 -0.1279291 -0.2898497 0.03024949 -0.2796953 0.04166481 -0.222702 0.03280699 -0.2294195 0.01587726 -0.1586309 0.012890734 -0.05073248 -0.03703502 -0.08226061 0.0766609 0.014034922 -0.04007394 0.1581809 -0.034767076 0.181131 -0.010986921 0.1866164 -0.0947024 0.2312093 0.00507823 0.2126095 0.09775035 0.2188337 0.1081947 -0.03044479 -0.05122458 0.2488889 0.09450423 0.1436372 0.1182819 </vector>
            </data>
          </datamatrix>
          <datamatrix visiblename="Eoraptor_random, centroid size" covarfromorigin="false" matrixtype="1" iscoordinates="false" issymmetrycomponent="false" isasymmetrycomponent="false">
            <data>
              <vector>1.0069878892859545 0.006963587135758907 </vector>
              <vector>1.0160250498381815 0.015898004204892825 </vector>
              <vector>1.010378459010251 0.010324972557537584 </vector>
              <vector>0.9940560179794071 -0.00596171779740552 </vector>
              <vector>1.0045724391108073 0.004562017267848851 </vector>
              <vector>1.008756967798799 0.008718847937570103 </vector>
              <vector>1.0191624008549882 0.018981114314410907 </vector>
              <vector>0.9974920339882462 -0.0025111162267021994 </vector>
              <vector>0.996746320599522 -0.0032589841250058637 </vector>
              <vector>1.0194106987736642 0.01922471403614672 </vector>
            </data>
            <namesvector>Centroid Size	Log Centroid Size</namesvector>
          </datamatrix>
          <datamatrix visiblename="Eoraptor_random, Procrustes coordinates" covarfromorigin="false" matrixtype="2" iscoordinates="true" issymmetrycomponent="false" isasymmetrycomponent="false">
            <data>
              <vector>-0.34619056762968237 -0.0610081978810243 -0.2928135345366262 -0.0362943212798234 0.059772601661295006 -0.06641835059980528 0.1592282027802613 -0.09804908559824264 0.23179880492040933 -0.11921978906180898 -0.3045717476932136 0.04375756217007717 -0.2772608071708542 0.043838506750774275 -0.22531109180445 0.03282046805932553 -0.22865076613800403 0.021807966436119916 -0.15823535158973018 0.013118440274005796 -0.04275212859942008 -0.03671921609988505 -0.09279505827280725 0.04985807562215215 0.012392227295070259 -0.041922447246438815 0.13525601908446977 -0.008906306788424693 0.16957950796512206 -0.01478060094384742 0.1838132854925857 -0.09071045836403151 0.22219159835476351 0.011311638202848712 0.22176028707992007 0.08653988521053406 0.20924928778374122 0.10559148162004565 -0.039520474265891566 -0.04379655063904183 0.24170830470041688 0.09599142833342965 0.16135140058262426 0.11318987182306105 </vector>
              <vector>-0.3451551949118333 -0.04129999432366275 -0.2842446372493899 -0.04986514069821191 0.06915812003230544 -0.07202700042279428 0.14508965479617045 -0.09848917147537295 0.24490629570361555 -0.11663245727840468 -0.3002385428101032 0.03528512623427391 -0.27833822136646785 0.04342432185546366 -0.22362080881598972 0.03461665180646035 -0.22905053871744926 0.02734488350745822 -0.15969390909489997 0.012383701284410468 -0.056263319328098554 -0.035419762782118995 -0.0999693063448682 0.056495294180058414 0.006947075895057758 -0.04010295641697529 0.13664952755061807 -0.009012475222718993 0.1683142167445703 -0.003622525055319957 0.18411903478682565 -0.08921190086048182 0.23922134298150724 0.006325443022290258 0.21719469294623606 0.0836480406090889 0.20907508665448576 0.10077763499595589 -0.03508086207231202 -0.05276799250573835 0.2522606227222856 0.09409008210142984 0.1387196698977342 0.11406019744491003 </vector>
              <vector>-0.34422040928153275 -0.03930510613281323 -0.28776287156735936 -0.036139765701677505 0.05761524388591453 -0.06771321176724267 0.1765279415040062 -0.10656917627517937 0.23876242402417358 -0.11813217666534291 -0.29658847081359496 0.028932759660899202 -0.27156547717236984 0.04140415013322397 -0.22219348209333936 0.03112282144319731 -0.22845994972954706 0.02226244036426083 -0.15438938871792793 0.010402730208559448 -0.050303160794123704 -0.03518193427455779 -0.12439925529935497 0.07088425548732948 0.008150218379149941 -0.03871099292689339 0.13398554820379405 -0.03630056054667322 0.17592345178937788 -0.01261079177956848 0.17946143139051324 -0.08794000538406255 0.23429899796640147 0.010556199356235203 0.20798320072353968 0.09155408416052462 0.21036724368665838 0.11162895829392307 -0.034250164865578324 -0.0498311924363793 0.23646949836578843 0.09266417434449802 0.15458743041541 0.11702234043773918 </vector>
              <vector>-0.3469992758061891 -0.0398212418914712 -0.2829776721503636 -0.04671768519263066 0.059265039804591496 -0.06807878799970052 0.14646575298325543 -0.10368734403061636 0.2456696851230667 -0.12121214120580859 -0.29737909866842394 0.033411668930663045 -0.2760057704859968 0.03455320002078697 -0.22940954080983758 0.03191509113673662 -0.2332154706518199 0.028557632693936425 -0.1602360142636445 0.008752991658030068 -0.058570099937128875 -0.04089781100124404 -0.08080567436257463 0.06363576420362449 0.00798407951873459 -0.04148990963350045 0.11182394360085259 -0.01945884268721971 0.16794618237581524 -0.008099200174355812 0.1954469515438469 -0.08947009728684362 0.21844469048624626 0.008390899173610111 0.21263697101844034 0.09824117245950671 0.22558243299579728 0.10709149261820959 -0.02771820250994141 -0.046921402537068634 0.24958090297236776 0.09222467386600057 0.15247018722290603 0.11907987687935505 </vector>
              <vector>-0.3505972321468203 -0.03471126895367931 -0.2852679087010872 -0.039014502744861165 0.0603688522916825 -0.07433632130544351 0.20188791333065692 -0.10668455867387995 0.24606688485105058 -0.12171372570893814 -0.3005847970217683 0.031729183528447544 -0.28771508063722145 0.041152585942729754 -0.22473423763690814 0.0367933642928933 -0.22472787461279695 0.039565189323240636 -0.15691173284090454 0.009345809838101812 -0.04155332030464441 -0.03657324389793386 -0.0790614411108441 0.053734428612736904 0.01390638061029078 -0.043766402676285426 0.12483880796260564 -0.029579180743110858 0.16504113654460212 -0.006137254284962196 0.1794637632208495 -0.09411434207392397 0.21813673140522413 0.005763056409016235 0.20611318078145902 0.08762809198667561 0.2112311515762558 0.11206647905476225 -0.03891234148277878 -0.04806733105440932 0.24301215109601235 0.10215408853699903 0.11999901282508471 0.11476585459182458 </vector>
              <vector>-0.3316456423226213 -0.042305432134309456 -0.28859549733934836 -0.04698420342509541 0.04351349150598602 -0.07060988835954411 0.17493861091503823 -0.09640168794953012 0.24100660038788133 -0.11220574226342768 -0.30129103285845016 0.0368291928921438 -0.2756315691262889 0.042681522474707405 -0.22329387967599906 0.030339921449548415 -0.2238872669216241 0.027044615489113123 -0.15560521942738972 0.015516907205006416 -0.049433612834279335 -0.03937395666641759 -0.12771887607540156 0.05154533937813286 -0.0012772106171952168 -0.03744992017104082 0.10706781030811884 -0.023565577015685676 0.1707741429914555 -0.012436019681435517 0.18636654982218423 -0.09202050520211995 0.225893470243208 0.006252051204418171 0.22706707435892065 0.09120200587998162 0.21502801245005496 0.09967953136292404 -0.024381521637560813 -0.04343432290862957 0.26041652963480844 0.10110541954636387 0.1506890362185019 0.1145907488948961 </vector>
              <vector>-0.3511012816896513 -0.047014757179130194 -0.28480064142437544 -0.04921969557602013 0.07256479119615779 -0.06589487779948139 0.16732302877358074 -0.10153538842291401 0.2330777427828558 -0.12130424548865974 -0.30272992549968836 0.03593411730819212 -0.273084413936747 0.03757318699228945 -0.22187334224532534 0.033709517073760714 -0.21907628714956615 0.03235616319952893 -0.15388146570300823 0.010534386644666119 -0.05361026047707295 -0.037504520326624664 -0.13178737148984498 0.06709656384055336 0.007435629744995343 -0.043925581123020765 0.14017764810285274 0.0029533288416532873 0.1649166531891771 -0.0034038718894145955 0.18366800738377764 -0.09152219760693216 0.22118382750465232 0.004601521592898711 0.21827045080084886 0.08004631805713298 0.21353289651084637 0.10514744831070028 -0.03152682143336459 -0.04598810079713822 0.24974158796889903 0.09147691940972251 0.15157954709000035 0.10588376493823747 </vector>
              <vector>-0.3561582461931488 -0.051446386578561924 -0.2869874997441945 -0.04292147642353817 0.06337114903842195 -0.06666312321146162 0.17904920160594337 -0.0964404998847717 0.24026532715171664 -0.11818142255270449 -0.30665276254309604 0.0378054382152176 -0.2861325143516131 0.05520106374419735 -0.22746955763320423 0.038716503431885596 -0.2263409827515254 0.0244930043835446 -0.161909549218898 0.02082891106520782 -0.04203340290858386 -0.03321087509345456 -0.05993784327097381 0.039799627402644436 -0.008993329617482722 -0.038202095364675386 0.15462042154438285 -0.030001246288874683 0.17150634144088334 -0.01112542700769987 0.18588507758643122 -0.08404385940093563 0.21882924501014284 0.008033419381829244 0.21492124999437057 0.08547610080547371 0.211456590676267 0.10709499211272173 -0.029510353509385627 -0.047807616865906635 0.23805287755912202 0.08616257437065754 0.11416856013442396 0.1164323937592049 </vector>
              <vector>-0.346589430887281 -0.05462152491004098 -0.2939088064585452 -0.039915038200616794 0.0358577487580055 -0.07043403676083798 0.15327105062374444 -0.1003025123967548 0.24768275793998953 -0.12970247026473258 -0.3063482428351317 0.03068325579833757 -0.27278283060692554 0.03838954234039294 -0.22382872087958366 0.03416396135283825 -0.23045025923437448 0.0384537685959861 -0.16112036561573134 0.011383855407744867 -0.044287518424978994 -0.03562989120411326 -0.07903161225275625 0.05947418798837764 0.019174379333615443 -0.03954001369849607 0.13274781994026189 -0.00951816561901201 0.17524435933767696 -0.01949962481946336 0.17476874598077005 -0.08478069853828664 0.22966598651386538 0.007686745054438559 0.22576922390271795 0.09903657072082274 0.20980155940462494 0.10605012322893011 -0.02407315530852415 -0.05191619900359407 0.2297153400144478 0.09642676098166493 0.14872197075411214 0.11411140394641478 </vector>
              <vector>-0.3488624105157669 -0.05436060628910846 -0.2939022888344736 -0.03632083529069065 0.05338426584685296 -0.06647213015673827 0.18567538024949526 -0.10512005321808189 0.23379061141007865 -0.12482888288026082 -0.28913598253182843 0.03258102885746078 -0.2790938429880402 0.04374306550004186 -0.2231689850402109 0.03482290560240259 -0.22982390150481172 0.018246909327230672 -0.1603249079780078 0.015011989220372883 -0.054562469059810284 -0.03443555785814027 -0.08510927360614451 0.0772992843504301 0.009010603161788772 -0.03767468441012894 0.15054337812775218 -0.03299588832980608 0.1732030779453745 -0.009762976057097998 0.1782773517772928 -0.09198385073644391 0.22245223261403055 0.005820190861428112 0.20456874154982116 0.09687578366593608 0.21070277432506976 0.10711953322158861 -0.03470155346791456 -0.04844329689741853 0.2401662549909162 0.09356217646826917 0.13691094352853617 0.11731589504875477 </vector>
            </data>
          </datamatrix>
        </datavector>
        <idvec>obs2	obs3	obs4	obs5	obs6	obs7	obs8	obs9	obs10	obs10</idvec>
        <meanconfig>-0.3467519691384528 -0.046589451627380186 -0.2881261358005764 -0.04233926645331659 0.05748713040212134 -0.06886477283830497 0.16894567375621528 -0.10132794779253439 0.24030271342948378 -0.12031330533700886 -0.30055206032752996 0.03469493335957129 -0.2777610527842525 0.042196114575460776 -0.22449036466348488 0.03390212056490488 -0.22736832974115195 0.028013257332041956 -0.1582307904450142 0.01272797228061057 -0.04933692926681412 -0.03649467692044901 -0.09606157120855705 0.058982282106604 0.007473005370402496 -0.04027850036674554 0.1327710924425709 -0.019638491439987266 0.17024490703240552 -0.010147829169316521 0.18312701989850771 -0.0895797915454062 0.22503181230800418 0.007474116425901333 0.21562850731562747 0.09002480535556771 0.21260270360638017 0.10622476748197617 -0.031967545055325196 -0.04789740056453245 0.24411240700250647 0.09458582979590355 0.1429197758669334 0.11464523477643981 </meanconfig>
        <omitflag>false	false	false	false	false	false	false	false	false	false</omitflag>
        <uniquenumvec>228 229 230 231 232 233 234 235 236 237 </uniquenumvec>
      </morphojset_contents>
    </morphojset>
    <morphojset>
      <morphojset_contents visiblename="basal_Saurischia_random" uniqueid="238" alignmentmethod="1" dimension="2" hasprocrustesfit="true" hasrawdata="true" linkedoutlinenumber="0" linkedwireframenumber="0" nincl="10" nlmk="22" nobs="10" objsymmetry="false" procsumsquare="0.10923351659510425" procrustesfitfromparentset="false">
        <alignmentvectors>
          <vector>0.0 </vector>
          <vector>0.0 </vector>
          <vector>0.0 </vector>
          <vector>0.0 </vector>
          <vector>0.0 </vector>
          <vector>0.0 </vector>
          <vector>0.0 </vector>
          <vector>0.0 </vector>
          <vector>0.0 </vector>
          <vector>0.0 </vector>
          <vector>0.0 </vector>
          <vector>0.0 </vector>
          <vector>0.0 </vector>
          <vector>0.0 </vector>
          <vector>0.0 </vector>
          <vector>0.0 </vector>
          <vector>0.0 </vector>
          <vector>0.0 </vector>
          <vector>0.0 </vector>
          <vector>0.0 </vector>
          <vector>0.0 </vector>
          <vector>0.0 </vector>
        </alignmentvectors>
        <datavector>
          <datamatrix visiblename="basal_Saurischia_random, raw data" covarfromorigin="false" matrixtype="0" iscoordinates="true" issymmetrycomponent="false" isasymmetrycomponent="false">
            <data>
              <vector>-0.3936937 -0.06472095 -0.2947692 -0.06518588 0.04064547 -0.06098827 0.19443629 -0.075965 0.258157 -0.10180409 -0.2891343 0.05832362 -0.2883515 0.04727974 -0.2273826 0.030376701 -0.2083453 0.020858169 -0.1672674 0.013927089 -0.035851 -0.03250289 -0.10028203 0.06628319 0.030057321 -0.032418068 0.12874122 -0.0102619 0.191315 0.023909563 0.1870783 -0.0829018 0.2429848 -0.014630774 0.2224955 0.0794479 0.2246849 0.10460375 -0.04022205 -0.05162709 0.2579057 0.05786241 0.09799777 0.12237432 </vector>
              <vector>-0.3983716 -0.0739542 -0.2755856 -0.09184514 0.05815152 -0.06451557 0.17711542 -0.0974406 0.2417945 -0.12746988 -0.2326161 0.07076746 -0.2919458 0.07213783 -0.2133744 0.019642224 -0.2005696 0.015641602 -0.1766462 0.03711065 -0.049532261 -0.03940828 -0.11937746 0.0589671 0.023835076 -0.01198636 0.11283171 -0.02711414 0.1613945 -0.01764578 0.1778788 -0.07114419 0.2302057 -0.020161575 0.2212511 0.06391677 0.2420222 0.06588319 -0.02172404 -0.03037495 0.2579517 0.08888078 0.10474644 0.13176497 </vector>
              <vector>-0.3791591 -0.08418299 -0.3065145 -0.07591347 0.01466721 -0.05786562 0.09941125 -0.11069953 0.2571233 -0.11856365 -0.2577406 0.05430261 -0.2472491 0.05450766 -0.218938 0.006420616 -0.1512451 0.004405758 -0.1590989 0.002602062 -0.005930892 -0.02835934 -0.09705826 0.08180987 0.030458318 0.001777638 0.11326831 -0.01823651 0.1717889 0.034780671 0.1803335 -0.08190288 0.2243482 -0.024486102 0.2279083 0.07185179 0.2076359 0.08862726 -0.01798341 -0.05150999 0.2641319 0.08519043 0.11924647 0.10423269 </vector>
              <vector>-0.3951168 -0.06609994 -0.2939183 -0.05339767 0.09851233 -0.07331618 0.11705235 -0.09251589 0.2489167 -0.13836375 -0.2477213 0.0637236 -0.2632312 0.05640282 -0.2311945 -0.041545305 -0.2003381 0.016680105 -0.1491913 0.013095156 -0.059134456 -0.02790501 -0.10999637 0.06274802 0.019138638 -0.020080171 0.11721151 -0.01083992 0.1641206 0.019288681 0.1787445 -0.10205301 0.2186911 -0.004931355 0.2488465 0.08483214 0.2228898 0.10843072 -0.04595619 -0.03117183 0.2540969 0.0889945 0.14828001 0.13898929 </vector>
              <vector>-0.3418485 -0.08032773 -0.2941519 -0.01500346 0.0544455 -0.06807453 0.19265938 -0.08924543 0.2431761 -0.10791561 -0.2543214 0.08124207 -0.249118 0.03247864 -0.2194282 -0.02783473 -0.1953899 0.042134557 -0.1289163 0.003369875 -0.014386198 -0.03531658 -0.13051848 0.06278334 0.018707287 -0.014650032 0.10892074 -0.01865892 0.1598096 0.002367406 0.1813454 -0.07474793 0.2231969 -0.001029234 0.2327065 0.06856262 0.2176121 0.10478062 -0.01670804 -0.03849459 0.2543653 0.07814711 0.14185072 0.11420097 </vector>
              <vector>-0.3849989 -0.06137992 -0.2956986 -0.03472642 0.04912879 -0.05646383 0.13491722 -0.0838437 0.2357081 -0.10518637 -0.3074093 0.05144772 -0.3026706 0.02001576 -0.2350069 0.023503764 -0.220173 0.047186532 -0.1417832 0.012380915 -0.049147563 -0.0330733 -0.05533592 0.06844966 0.018844574 -0.033551356 0.09294331 -0.0256016 0.1873227 0.028675138 0.1885273 -0.05706396 0.2364698 -0.01118373 0.2173497 0.07481526 0.2650641 0.06670385 -0.04154857 -0.0296206 0.2650654 0.06673288 0.12593161 0.11182487 </vector>
              <vector>-0.3305196 -0.06444109 -0.2914013 -0.00387797 0.03418676 -0.07037572 0.17077691 -0.08591778 0.2724098 -0.14655234 -0.2813074 0.07107467 -0.2886329 0.06875462 -0.2323055 -0.021866601 -0.2063946 0.044686187 -0.1470374 -6.49723E-4 -0.02581254 -0.01450315 -0.10938376 0.05790558 0.03135867 -0.008282742 0.11645564 -0.02163864 0.1576799 0.025117498 0.1773906 -0.08344457 0.2119 -0.016559292 0.2041845 0.07564036 0.2387208 0.08864041 -0.02339965 -0.03737826 0.2546964 0.09202142 0.14070001 0.11006716 </vector>
              <vector>-0.3890042 -0.04903159 -0.3197391 -0.10264727 0.03909486 -0.0722602 0.08103913 -0.09425412 0.2536298 -0.10645388 -0.2730353 0.05886982 -0.2903486 0.05925762 -0.2468749 0.014024206 -0.221369 0.071528165 -0.1542392 0.003184232 -0.040133374 -0.03175764 -0.15322101 0.05638846 0.011289391 -0.041009618 0.09656538 -0.01203235 0.1597856 0.02734394 0.1864893 -0.06933395 0.222676 -0.015780654 0.2319884 0.08034159 0.2232712 0.09153758 -0.02867541 -0.04034325 0.2215221 0.08800709 0.11825756 0.13392244 </vector>
              <vector>-0.3916296 -0.0364944 -0.2735637 -0.06612348 0.05103877 -0.05378876 0.12522854 -0.06886057 0.2700106 -0.09014395 -0.3250935 0.05604975 -0.2845489 0.01939076 -0.2190389 -0.04755083 -0.2138985 0.031503937 -0.1276003 0.023722077 -0.006211595 -0.02692734 -0.09544065 0.083029 0.003287366 -0.023615785 0.09834206 -0.01856965 0.174798 0.027131781 0.1887976 -0.06616661 0.2180993 -0.012316726 0.2452193 0.06978459 0.2619963 0.11324524 -0.03862872 -0.01550563 0.2767092 0.05733558 0.14835916 0.0736375 </vector>
              <vector>-0.3828784 -0.05831356 -0.2825804 -0.05866833 0.0688102 -0.07609683 0.14997436 -0.07417559 0.248085 -0.08625462 -0.2931031 0.0377956 -0.2932695 0.06633141 -0.2631607 6.07296E-4 -0.2056209 0.022591363 -0.1529407 0.00466597 -0.050692991 -0.04875232 -0.07171833 0.06189455 0.014098178 -0.021348882 0.1067808 -0.01695312 0.1943312 0.01928145 0.1730497 -0.07717679 0.2380389 -0.008393324 0.193228 0.07652945 0.2371721 0.11746552 -0.02934346 -0.04663531 0.2571856 0.06370022 0.1032462 0.08841295 </vector>
            </data>
          </datamatrix>
          <datamatrix visiblename="basal_Saurischia_random, centroid size" covarfromorigin="false" matrixtype="1" iscoordinates="false" issymmetrycomponent="false" isasymmetrycomponent="false">
            <data>
              <vector>1.0309716417411936 0.030501699070886103 </vector>
              <vector>1.0062536828256767 0.006234209694921558 </vector>
              <vector>0.9750884295164421 -0.025227115157068 </vector>
              <vector>1.0118801908325046 0.01181017535137128 </vector>
              <vector>0.9715114561195815 -0.028902218036967985 </vector>
              <vector>1.019762461071522 0.01956971887268896 </vector>
              <vector>0.9944760095033786 -0.005539304153157484 </vector>
              <vector>1.015747798286993 0.0156250883096289 </vector>
              <vector>1.0229203993566107 0.022661672951451897 </vector>
              <vector>1.0079215755706272 0.007890364609176607 </vector>
            </data>
            <namesvector>Centroid Size	Log Centroid Size</namesvector>
          </datamatrix>
          <datamatrix visiblename="basal_Saurischia_random, Procrustes coordinates" covarfromorigin="false" matrixtype="2" iscoordinates="true" issymmetrycomponent="false" isasymmetrycomponent="false">
            <data>
              <vector>-0.38597212804474323 -0.05518785591709088 -0.28979833681188144 -0.05789170799959615 0.03679391323854622 -0.06172188795563814 0.1857026641708157 -0.07992787244030673 0.2474262587957193 -0.10656435190396063 -0.28135505317555304 0.06213510268541764 -0.28088230532487857 0.051370191986602275 -0.2220251211443745 0.033240806693564995 -0.20364963344395395 0.0238479124560895 -0.16376059346084085 0.016049879253754278 -0.03704450386177093 -0.032178621531674376 -0.09749074582353687 0.06546121444076038 0.027018501325505866 -0.03355290276090999 0.1235103876746269 -0.014428301573879344 0.18520901155179076 0.01738817497330385 0.1786918419716958 -0.086389176402522 0.23461693991176408 -0.021280225637313306 0.21699705361125318 0.0707112273270359 0.21976531976090957 0.09511035391216781 -0.04169063383446018 -0.050595055041234425 0.250933059565537 0.049043192696788536 0.09700410334782904 0.11535990273864082 </vector>
              <vector>-0.39940478766980403 -0.07218414405368283 -0.27704891823822664 -0.08959464876326217 0.05681090912357447 -0.06229630114727478 0.17551228640726446 -0.09493074034130117 0.2407924564915129 -0.12483270870123496 -0.23461641955783333 0.07252006979710948 -0.29325548630136816 0.07365168975629363 -0.21498110690217043 0.021234334769015994 -0.20196492275789146 0.017753257524717708 -0.17772272898428504 0.03872214138901991 -0.05062069191821685 -0.03722029561848259 -0.12061053136078714 0.061071715626109 0.02246931875441545 -0.009898750839170559 0.11149990387095043 -0.024695362354645346 0.16024128384182498 -0.014819816708597224 0.1767034355878026 -0.06883284667806781 0.22887763720072338 -0.017616652104076563 0.21990191727962458 0.06650144334300338 0.24053456427689907 0.06873103721442 -0.023132933151951723 -0.02832921040356179 0.2565090354467627 0.09123007460361525 0.10350577856118011 0.13383571369005354 </vector>
              <vector>-0.3957535953867383 -0.07732054014341085 -0.3205033062769471 -0.07002512013472685 0.011442182341780875 -0.057167542319050434 0.09810040051221404 -0.11270527484184173 0.26003977066446676 -0.12369613360974198 -0.2684028514026221 0.06332929119907592 -0.2577614043935149 0.06322371338038467 -0.22909692034435933 0.013055148897012413 -0.1597927266094468 0.01033468975625023 -0.16716074767473352 0.0083561333954758 -0.010132649529479239 -0.026316663582382355 -0.10202999271934883 0.08871589211962151 0.028137156183910415 0.0039195221096405535 0.11331848199479742 -0.017836982477536383 0.17463942568531077 0.03566565469221329 0.1815079540145068 -0.08458548767516523 0.2278943874845584 -0.02601095281476292 0.2331154094692273 0.07320507892946071 0.21286908448588449 0.09089734263285001 -0.022756406579030625 -0.049771700144963626 0.27065187702514054 0.08621466345710822 0.12167447105442313 0.10851926717448933 </vector>
              <vector>-0.39526386245041545 -0.05900044597563228 -0.2946851736828384 -0.04802875807773996 0.09438858408253803 -0.07387847362861674 0.11331741147854563 -0.09328706639813514 0.2433651858262754 -0.14069728286711417 -0.2472539062836703 0.06761595863504032 -0.26265339236538865 0.06054672401486523 -0.23217604748380363 -0.036807002407503474 -0.20062835043833216 0.020320131631303334 -0.14986286800077459 0.0157703471532744 -0.060740741557133514 -0.026412380209075256 -0.11006136664895419 0.06454170473408034 0.0168886121381222 -0.019827468840574004 0.11438032802494648 -0.012266028774877183 0.16163660282908038 0.01700126853195006 0.1742050991480623 -0.10351308068790205 0.21547299239352374 -0.008006155816357647 0.24650081232042376 0.08068576835528732 0.221465751437135 0.10450427852209675 -0.04780590692399093 -0.02988802190464731 0.25206922665116244 0.08471510424862583 0.14744100950548683 0.13591087976165164 </vector>
              <vector>-0.3639641010068484 -0.07716407694940136 -0.313035395557036 -0.011106070942760962 0.04638897602879851 -0.0721140667088682 0.18845873356469345 -0.09661568208868579 0.24093174421880442 -0.11695297264503439 -0.2702608217843392 0.08787935353117693 -0.26588626293625695 0.03774221164412798 -0.23612629921508482 -0.025125332897752258 -0.20990812978430826 0.04642978242595641 -0.1420495599694208 0.0052784979812514 -0.02432557939652669 -0.0369315259364316 -0.14210224529007778 0.0666928614983269 0.010492548025189707 -0.01628043847515245 0.10369271062533704 -0.022064194380818816 0.1568350213965744 -0.0011222946315105741 0.17752718202138862 -0.08145556225476185 0.222222878990788 -0.006118172783203944 0.23325401813293598 0.0658469833378537 0.2185767920241005 0.10342144748891796 -0.026730190655474897 -0.04019762864612525 0.2559328348957207 0.0752743163086654 0.14007514567104176 0.11468256512423075 </vector>
              <vector>-0.3785820195054745 -0.06331360711786409 -0.29065975853613835 -0.037001900007070036 0.049321051391039275 -0.05740482214666862 0.13404401729573268 -0.08411884661989477 0.23353976060272214 -0.1049418570633727 -0.3021304592773431 0.04823039482726593 -0.297461618294738 0.0174679779559033 -0.2309647787795035 0.020496073489973288 -0.21626141039869434 0.044006503950117654 -0.1391645491668143 0.010048739221334167 -0.047477482547512995 -0.0344991941574337 -0.0545014499419179 0.06553879678403571 0.01940672210821381 -0.03466907715505556 0.09258622952814967 -0.026699719776503605 0.18516149688049646 0.026878857993418274 0.1866573013110519 -0.05774181484558764 0.23377000054884683 -0.012206166997398512 0.2148719197266742 0.07253561279405603 0.26154449996352586 0.06496106828171043 -0.04004076191724418 -0.031166039094215846 0.261770052265913 0.06480013234812815 0.12457123674301496 0.10879888733512211 </vector>
              <vector>-0.33749792024634295 -0.07008225725060341 -0.2978962028518122 -0.009163530619887677 0.031846206667929616 -0.07353094127370063 0.16955839169973277 -0.08836078088961004 0.2727793066254048 -0.1485798772509357 -0.2881314403801138 0.06710542748336573 -0.29548345251937014 0.06461971774189491 -0.23799836874029828 -0.026202645259941353 -0.21224402096965803 0.04092328347820607 -0.1520142450656149 -0.004227948966564449 -0.029441125982665024 -0.017702434693078428 -0.11427062351489023 0.05517534356399194 0.02826578067915967 -0.010964831522296513 0.11441366004168042 -0.023714446516017323 0.15598528456041566 0.023721755600636024 0.17655209216269727 -0.0857328765430409 0.21107881135407355 -0.01792662353358129 0.20270383608521714 0.07516000977062834 0.23726022315809628 0.08862047793217108 -0.026833518583328414 -0.04062352219938592 0.2534467300912881 0.09191959805643701 0.137920595728399 0.10956710289131254 </vector>
              <vector>-0.37386738098630584 -0.04475861475859787 -0.30596316064162826 -0.09828143241022232 0.04967332693430386 -0.07452282307030961 0.09144284683492458 -0.09699548645841985 0.26140320978490317 -0.1120490511584024 -0.2574195941059591 0.0603793973989771 -0.27440234678468994 0.06091524366461099 -0.23203253285015413 0.015309090846530902 -0.2058026656138033 0.07158466122379238 -0.1406213779462839 0.003365642599927414 -0.028174916637722498 -0.03319813731347115 -0.13822060365942523 0.056043974911206676 0.022621976229081173 -0.04296212652905227 0.10757807454068209 -0.01597461227260917 0.1708199458106957 0.021952053516760498 0.19548229874932807 -0.07420088037543766 0.2322921677235849 -0.021649690423837353 0.24295518157668736 0.07328026197589475 0.2347192525297092 0.08461481445364082 -0.017063984061348233 -0.04184988832805454 0.23320364572522265 0.08097420885995786 0.13137663684819795 0.1280233936471147 </vector>
              <vector>-0.39015064238407676 -0.029362353656327903 -0.2749588435948076 -0.060455642822664836 0.04529681318686911 -0.05541313408883213 0.1183429962101146 -0.07191499792559045 0.2599628725735714 -0.09596282728028113 -0.3221398945090312 0.060866759900030584 -0.2836263093516094 0.024304108212899238 -0.22074408665724995 -0.04280597914689731 -0.21368855661407782 0.034308324487257257 -0.12936924763523536 0.024657954012004196 -0.010931788911268078 -0.027654014096709322 -0.09624658891398472 0.08233058302948168 -8.472125777211415E-4 -0.02447652831816538 0.09279402145652009 -0.021533741473879802 0.16885126078862955 0.021753681675465632 0.18062556294746265 -0.07046613165073708 0.2108437229180086 -0.017896202215403716 0.23883822180055422 0.06248806366127173 0.2561597928450651 0.10460464879033199 -0.042094653449862164 -0.015984195325028268 0.2696010317221999 0.04978774302904454 0.1434815281499285 0.06882388120273042 </vector>
              <vector>-0.3811237222723096 -0.046912332152474104 -0.2813515842487679 -0.049992451125286524 0.06812935261388346 -0.07707671866584755 0.149139583896583 -0.07763550891807627 0.24662478697881432 -0.09252295344881471 -0.288901288370875 0.04656852512581711 -0.2883072265704271 0.07465548027424966 -0.2599808205670637 0.008444728569746398 -0.20230185045415058 0.028865997225800362 -0.150334014757962 0.009519315646678305 -0.04984201015119133 -0.04645531863815594 -0.06813605824634673 0.06424494400377756 0.015364462294368072 -0.021101266304297546 0.10778045031774741 -0.019324920888854333 0.19578787300848477 0.014337334188345893 0.17216954798833062 -0.08115043088947413 0.23864838415348835 -0.014487255417970756 0.19675133444012738 0.0713743267055525 0.2413650000481797 0.1107530907935427 -0.02867456482260706 -0.04500569593539227 0.25982508531088766 0.05694705118444439 0.10736727941080651 0.0859540586666893 </vector>
            </data>
          </datamatrix>
        </datavector>
        <idvec>obs2	obs3	obs4	obs5	obs6	obs7	obs8	obs9	obs10	obs10</idvec>
        <meanconfig>-0.3801580159953059 -0.05952862279750855 -0.29459006804400834 -0.053154126290321735 0.04900913156092634 -0.06651267110048067 0.14236193320706206 -0.08964922569218618 0.2506865352562194 -0.11668000159288927 -0.276061172884734 0.06366302805832767 -0.27997198048422417 0.05284970586318319 -0.23161260826840618 -0.0019160776446250421 -0.20262422670843167 0.033837454415949084 -0.1512059932661965 0.012754070168615541 -0.03487314904934872 -0.03185685857768947 -0.10436702061192696 0.06698170307113914 0.01898178651602452 -0.020981386863503378 0.1081554248075438 -0.01985383104896213 0.17151672063533033 0.01627566698319857 0.18001223159023264 -0.07940682880026964 0.22557179226793594 -0.0163198097743906 0.22458897044427248 0.07117887762000441 0.23442602805295046 0.09162185600218495 -0.03168235539792984 -0.03734109570226092 0.25639425786998343 0.07309060847928149 0.12544177850203078 0.1109475652232035 </meanconfig>
        <omitflag>false	false	false	false	false	false	false	false	false	false</omitflag>
        <uniquenumvec>239 240 241 242 243 244 245 246 247 248 </uniquenumvec>
      </morphojset_contents>
    </morphojset>
    <morphojset>
      <morphojset_contents visiblename="all_Saurischia_random" uniqueid="249" alignmentmethod="1" dimension="2" hasprocrustesfit="true" hasrawdata="true" linkedoutlinenumber="0" linkedwireframenumber="0" nincl="10" nlmk="22" nobs="10" objsymmetry="false" procsumsquare="0.10571866701788672" procrustesfitfromparentset="false">
        <alignmentvectors>
          <vector>0.0 </vector>
          <vector>0.0 </vector>
          <vector>0.0 </vector>
          <vector>0.0 </vector>
          <vector>0.0 </vector>
          <vector>0.0 </vector>
          <vector>0.0 </vector>
          <vector>0.0 </vector>
          <vector>0.0 </vector>
          <vector>0.0 </vector>
          <vector>0.0 </vector>
          <vector>0.0 </vector>
          <vector>0.0 </vector>
          <vector>0.0 </vector>
          <vector>0.0 </vector>
          <vector>0.0 </vector>
          <vector>0.0 </vector>
          <vector>0.0 </vector>
          <vector>0.0 </vector>
          <vector>0.0 </vector>
          <vector>0.0 </vector>
          <vector>0.0 </vector>
        </alignmentvectors>
        <datavector>
          <datamatrix visiblename="all_Saurischia_random, raw data" covarfromorigin="false" matrixtype="0" iscoordinates="true" issymmetrycomponent="false" isasymmetrycomponent="false">
            <data>
              <vector>-0.3782341 -0.04190988 -0.2879149 -0.05171007 0.05266941 -0.06609441 0.2082252 -0.07872323 0.2431809 -0.11401141 -0.2486954 0.06039912 -0.2719236 0.02223778 -0.2521588 0.005806235 -0.268344 0.003761183 -0.08867789 0.008461447 0.022895148 -0.02690992 -0.02818732 0.05931954 0.033363322 -0.025679665 0.08407411 -0.003673886 0.1745317 0.05997578 0.1876057 -0.08503518 0.1645276 0.005527866 0.1538204 0.07738132 0.1797847 0.09983635 -0.02649667 -0.04009703 0.253186 0.06502797 0.1068113 0.10763239 </vector>
              <vector>-0.3628981 -0.06453757 -0.2899061 -0.04847625 0.05481366 -0.06770468 0.2483694 -0.10185847 0.240899 -0.12751853 -0.3136827 0.04997309 -0.286523 0.01471152 -0.2344155 0.012869285 -0.2274488 0.032021507 -0.1285166 0.014309903 -0.031681096 -0.02000783 -0.07240828 0.08176103 0.090334558 -0.038732168 0.0790827 -0.018356835 0.1722627 0.02206391 0.1829137 -0.07719587 0.2207069 5.83192E-4 0.1814232 0.07637044 0.2204081 0.11514364 -0.04112508 -0.04395339 0.2267285 0.07650729 0.06778128 0.12711834 </vector>
              <vector>-0.3663388 -0.06039867 -0.2900947 -0.07024772 0.02968802 -0.03559758 0.2215931 -0.09686174 0.2970166 -0.07795695 -0.2826756 0.03938616 -0.2805913 0.03103876 -0.2340226 -0.009152341 -0.2491885 0.025507322 -0.08845953 0.01490292 -0.022247904 -0.0351137 -0.01840075 0.09327543 0.057889734 -0.008368112 0.09940264 -0.019268519 0.1682117 0.01418441 0.194719 -0.07375963 0.2108532 0.002672069 0.1683594 0.07064432 0.2274733 0.09972967 -0.03397748 -0.04673176 0.2425441 0.0594564 0.09523654 0.08654765 </vector>
              <vector>-0.3512258 -0.05628226 -0.3114308 -0.04251383 0.06731383 -0.06704775 0.1862601 -0.10922655 0.2925388 -0.11013308 -0.290296 0.05075986 -0.2777059 0.04926261 -0.2699807 -0.001301033 -0.2055987 0.040700251 -0.13507022 0.018553274 -0.03486318 -0.01850166 -0.02103104 0.09271475 0.004784632 -0.022236569 0.10236685 -0.014086494 0.1783073 0.05695291 0.1871057 -0.08294789 0.2255864 0.008888722 0.2024804 0.07171449 0.1887025 0.08349068 -0.01979097 -0.02659349 0.241973 0.0704711 0.10508472 0.09157473 </vector>
              <vector>-0.3506787 -0.05856855 -0.2892884 -0.02567509 0.05698344 -0.06133957 0.2072783 -0.0932378 0.2654763 -0.1291451 -0.2966866 0.02563294 -0.3166182 0.05567145 -0.2588234 4.42282E-4 -0.236152 0.010168792 -0.11614341 0.01444776 -0.0103492 -0.02046616 -0.02699193 0.05588673 0.079149518 -0.023614284 0.12077755 -0.013367646 0.1657849 0.03066556 0.1968102 -0.07966483 0.2244502 -0.022928683 0.1981019 0.0533432 0.1903212 0.13215501 -0.0391768 -0.03490054 0.2521317 0.03640187 0.11140986 0.12838922 </vector>
              <vector>-0.3787811 -0.06505347 -0.287741 -0.07163351 0.07830584 -0.07633773 0.1433624 -0.09489483 0.2795945 -0.10886023 -0.277301 0.07900936 -0.2986337 0.03785297 -0.2537901 0.015642323 -0.241298 0.016940232 -0.17339286 0.00678529 0.015613042 -0.02745715 -0.05363291 0.0764995 0.062139581 -0.022773752 0.10266496 -0.008612206 0.1691873 0.04635064 0.1665585 -0.07573347 0.2097302 0.004141864 0.192193 0.06628755 0.1969329 0.09001254 -0.02009875 -0.0382772 0.2291276 0.08971198 0.12891445 0.10725535 </vector>
              <vector>-0.3181154 -0.03218153 -0.3016986 -0.03930926 0.02704813 -0.08665698 0.1691478 -0.09152859 0.2369919 -0.10654687 -0.2976482 0.10537726 -0.2861052 0.03583325 -0.2607813 0.02128763 -0.2019936 0.012156937 -0.15114541 0.004333947 -0.009650051 -0.02408665 -0.10350719 0.07150132 0.036182845 -0.025841649 0.10873008 -0.017579801 0.1574284 0.05391879 0.171356 -0.07749225 0.2263684 0.009104403 0.1795404 0.07191997 0.1985606 0.09628904 -0.03442261 -0.03710204 0.2407729 0.06424464 0.08988587 0.1022721 </vector>
              <vector>-0.3935275 -0.05002353 -0.3218841 -0.09730975 0.04349021 -0.08782687 0.2537468 -0.10352771 0.2592745 -0.12441199 -0.2968644 0.03363984 -0.3013178 0.04983179 -0.2708406 0.009892832 -0.1932778 0.042639777 -0.15904852 0.011795617 -0.001920798 -0.02443037 -0.08909967 0.07157389 0.047090622 -0.015054201 0.11740779 -0.013887343 0.1872809 0.01005968 0.1993101 -0.05527624 0.1875433 -0.017634543 0.2014778 0.08801255 0.1955823 0.10356722 -0.04648792 -0.04198878 0.2561765 0.07857934 0.09881092 0.09523598 </vector>
              <vector>-0.3269616 -0.05267945 -0.2966098 -0.04112919 0.06325706 -0.0708861 0.1981077 -0.10102124 0.2785144 -0.1156038 -0.3140027 0.06898202 -0.2876429 0.02635647 -0.2509605 8.33393E-4 -0.2331886 0.005074277 -0.11487119 0.009968108 -0.025390421 -0.02112063 -0.07890232 0.08919149 0.063838446 -0.013667874 0.11486781 -0.034502376 0.180312 0.03770321 0.1784924 -0.0771628 0.2272881 -0.007930234 0.1744415 0.07707399 0.2300836 0.09667963 -0.02987851 -0.03709019 0.2603207 0.05750497 0.11876828 0.09570023 </vector>
              <vector>-0.345767 -0.04852146 -0.313819 -0.04091231 0.03854012 -0.10133436 0.2325259 -0.11289883 0.2754424 -0.1141679 -0.2871774 0.06782505 -0.292545 0.04628577 -0.2196277 0.018136026 -0.2114203 -0.001962806 -0.16060213 -3.60971E-4 -0.033697528 -0.03888705 -0.05021049 0.06714101 0.039378765 -0.050554987 0.10152552 -0.017338357 0.157094 0.03919085 0.1739993 -0.06734916 0.2299749 0.002005639 0.2103326 0.07158347 0.1945995 0.12090466 -0.01597009 -0.03507734 0.2560219 0.05392163 0.06708452 0.11294187 </vector>
            </data>
          </datamatrix>
          <datamatrix visiblename="all_Saurischia_random, centroid size" covarfromorigin="false" matrixtype="1" iscoordinates="false" issymmetrycomponent="false" isasymmetrycomponent="false">
            <data>
              <vector>0.9624018004857411 -0.0383232434945099 </vector>
              <vector>1.0070176343828003 0.006993125383294409 </vector>
              <vector>0.9928393973567546 -0.007186362804198111 </vector>
              <vector>1.0012079665003042 0.0012072374957875604 </vector>
              <vector>1.0134587001558433 0.01336893635672755 </vector>
              <vector>1.0029110008494 0.002906772091052446 </vector>
              <vector>0.9673254622536075 -0.03322027112384175 </vector>
              <vector>1.045830017474183 0.044810845242152564 </vector>
              <vector>1.0090148750720902 0.008974483653378957 </vector>
              <vector>1.005294188645421 0.005280223695748854 </vector>
            </data>
            <namesvector>Centroid Size	Log Centroid Size</namesvector>
          </datamatrix>
          <datamatrix visiblename="all_Saurischia_random, Procrustes coordinates" covarfromorigin="false" matrixtype="2" iscoordinates="true" issymmetrycomponent="false" isasymmetrycomponent="false">
            <data>
              <vector>-0.3961666880910135 -0.04535536794815142 -0.30216891034745375 -0.055613540166001875 0.0542924486649162 -0.07128551896946404 0.21702120727057833 -0.08495643109754014 0.2539122575976912 -0.12161633293312304 -0.26141136442832014 0.06159866907333628 -0.2854216961843893 0.02196068772589748 -0.2644751667237373 0.004546305835345867 -0.28081974382083347 0.002637442447166805 -0.09408975419974487 0.0070559172093659995 0.022687408676452418 -0.030139147153180307 -0.030470714966116506 0.06039106683511021 0.034446977717392226 -0.028866027829813085 0.08755534447286448 -0.006120760967188923 0.1819631897952821 0.06016889323918794 0.19540243747285785 -0.09108744243237374 0.17218091733100324 0.0034624394701658094 0.16085643354899326 0.07868295314933578 0.18791085682562175 0.102263349018592 -0.028536383946481978 -0.04384026542838685 0.26420791179137354 0.06566794551640144 0.11112303154306441 0.11044516540531778 </vector>
              <vector>-0.3623555656838116 -0.06325645457830893 -0.28957395173605116 -0.04773711788474325 0.0544621731785199 -0.06857038240540138 0.24710395778144598 -0.10350671468899562 0.24020870090247673 -0.12896224777381468 -0.31251096220104313 0.050770464642676844 -0.2858397727415295 0.015582024202635101 -0.2339658518194753 0.013216045252026512 -0.22675261650308734 0.03222124404260611 -0.12812507044110644 0.014164166760430589 -0.03141835407166742 -0.02056424802433643 -0.07158776502588515 0.08120426850106002 0.08969415517282041 -0.0396402045459146 0.07919736516384789 -0.01936067400115491 0.1721372689211305 0.020668061439528165 0.18232061024263388 -0.07859088857567433 0.2203225853793805 -0.0011760894914292501 0.18160167253281106 0.0746358863220051 0.22046815734695763 0.11307151559327971 -0.04104266068074835 -0.044303594990981604 0.22697050270666264 0.07448279104905019 0.06868542157571812 0.12565214915545686 </vector>
              <vector>-0.3784379141685841 -0.0564579351299563 -0.3015507152725726 -0.06730695941334251 0.0231513988429397 -0.03695829088767965 0.21630907600309512 -0.1010899460715103 0.2927752998456136 -0.08330000799299984 -0.2926071924061389 0.04365848635365966 -0.2906197094819662 0.03502410381105882 -0.24405525874094652 -0.0061610972724559 -0.25851962465668177 0.02887469165154767 -0.09661077883200908 0.016076162015806743 -0.029593572758635132 -0.03527094196135641 -0.024554959425391303 0.09440588217711215 0.05174066539045661 -0.009514701645189238 0.09376248348143773 -0.020862377150321278 0.16387554159390924 0.012361217539535086 0.1894352234575899 -0.07734309476965301 0.20691023931392133 -1.6197944192414276E-4 0.16492969158194257 0.0693014221722487 0.22468426168139188 0.09801744653403531 -0.041692514374377855 -0.04689637662061641 0.23975934229163912 0.057055193365865085 0.09090901663336619 0.08654910273613571 </vector>
              <vector>-0.3541603605985068 -0.06774820589918726 -0.3143487224610248 -0.05322153663097427 0.06591175051521504 -0.06977208654488973 0.1864936856369665 -0.10942136964185004 0.2927102729135645 -0.10821217376910397 -0.29523830105905646 0.0409800876881662 -0.282686905585435 0.039552359840193646 -0.27356639910410946 -0.010812652567126371 -0.21024397439272027 0.03239670134844988 -0.13877286660234628 0.011799962371392584 -0.03727414541981647 -0.023245342865311283 -0.026271712248465348 0.08853918214089923 0.0028200084906067663 -0.026106705717756282 0.10011943338061988 -0.01586063308577039 0.1747344393889798 0.05685431094350153 0.1865616854151548 -0.08306886583413711 0.22313650899047896 0.009720041580035482 0.1985888622293476 0.07237044157899962 0.18479922429044626 0.08408112233864445 -0.02229147699096624 -0.03108858599730303 0.238434697279582 0.07190279805208052 0.10054429593148506 0.09036115067104664 </vector>
              <vector>-0.35247054321774335 -0.06300663998941693 -0.29218224997354675 -0.029695977950550213 0.05171439197974371 -0.05919516612666291 0.20127927281556127 -0.08829051720296854 0.25958208293074075 -0.1227258073735108 -0.30021614939355934 0.021606646659252587 -0.3202735267005688 0.05057519818745206 -0.2622446983695962 -0.0029831266941523485 -0.23992150146453045 0.007047394321826355 -0.12125005453349336 0.013143527922598767 -0.015680179169997796 -0.019734067337419375 -0.03366678532937573 0.05591695612071166 0.07285931577507974 -0.021344476316004803 0.11405237906816046 -0.010513281314833851 0.1581577182697453 0.03396802928451569 0.19056274116640162 -0.07491912253163921 0.21703861970380164 -0.01805657235850967 0.18966006036742858 0.05709699183658216 0.1808770416258541 0.13465367227938255 -0.043916086736748745 -0.034498010793338335 0.24355513455014188 0.0412828055326651 0.10248301663650136 0.1296715438440202 </vector>
              <vector>-0.3790506551835669 -0.06862302576690599 -0.2880958510274994 -0.07481367063422086 0.07896200857903295 -0.0783679714281921 0.14540195222877975 -0.09683322083025686 0.28119692720908895 -0.11035507273740294 -0.27819379320171866 0.0758708778365977 -0.29917810683422685 0.03474478036939403 -0.25417449838496065 0.012538946638413508 -0.24151220575957738 0.014010557280006494 -0.1730110750260819 0.004094625397415402 0.015867395047796357 -0.02959190398193408 -0.05363960174157904 0.07441963383313459 0.06274553632302757 -0.02476601409570132 0.10348715837563366 -0.010473510595612273 0.17003903261653625 0.04489104681794776 0.168040534192637 -0.07748099982610669 0.21088346804990923 0.002739263844038717 0.192948827368108 0.06516242095126462 0.19775618833327796 0.08907354508581855 -0.019699372837088544 -0.040595335768164334 0.23020102932378134 0.08842478056825397 0.12902510234869052 0.10593024704221189 </vector>
              <vector>-0.3237209219436217 -0.04928431994843496 -0.3060013822561971 -0.05605565256696616 0.03714845137297967 -0.09386863588321295 0.1849930203191957 -0.09437361341519904 0.2558605447001448 -0.10767908715576638 -0.3066095970746815 0.09395655962859038 -0.2924051325379113 0.0226379656648086 -0.2654748702558766 0.008233158439460483 -0.20449882598427144 9.397399320439043E-4 -0.1509726060383781 -0.005477032026682714 -0.0033455051882373753 -0.030309136229022628 -0.10345916180815774 0.06585005156939418 0.044494529125428235 -0.03056035329220849 0.11932400484622964 -0.019538759249673777 0.16768482432605722 0.056146113454317005 0.18655248581971762 -0.07963288711823258 0.24048741562433112 0.011996302692305678 0.18996455257956188 0.07575869241454732 0.20886361668374476 0.10177090753432814 -0.028554922091501022 -0.044648446836109454 0.2537859002439125 0.06985178128729218 0.09588357953753109 0.10428665110442119 </vector>
              <vector>-0.37723423367864095 -0.04660141857281929 -0.30844143818520975 -0.09154116248649131 0.043106600354560744 -0.08278639895348834 0.2448313202958197 -0.09804910411478872 0.25082951827708977 -0.11806628803797371 -0.2845515591349401 0.03426953874481496 -0.28877139385220685 0.04938944703917885 -0.2593253252789789 0.011072507866584097 -0.1853243805841531 0.042321847608673815 -0.15161567774788406 0.012910630138911151 -8.383302052119935E-4 -0.021969711698489065 -0.08418654922744431 0.07052655986193357 0.04653431219482528 -0.013048438539769155 0.11399416055619249 -0.011834874585861941 0.18123088582208352 0.011578248082369319 0.19282511322888252 -0.05190527103483106 0.1819986592214533 -0.01521238475662132 0.19491795038541337 0.08608931370299239 0.1895154591479697 0.10125903469229032 -0.04340915746720578 -0.03880345959477651 0.24763811362360275 0.07703279558463402 0.09627595225398239 0.09336858905352782 </vector>
              <vector>-0.33022597358218353 -0.056970055482525206 -0.30006516441505765 -0.04510574139939152 0.05800930002997247 -0.0692701135885589 0.1926126852062372 -0.09719490956758857 0.2726304062468788 -0.11049290442096334 -0.3188363039893424 0.06408746328177183 -0.292155641019493 0.02223506863864265 -0.25529989183689766 -0.002610695556183246 -0.23766463415058775 0.0019108685639551296 -0.12026954878960947 0.00845366063669473 -0.030697474833153215 -0.021143507651055018 -0.08545169662202964 0.08765386007025462 0.05773369102795066 -0.012448698021850719 0.10876645308069258 -0.032222742258626244 0.17275601907518875 0.040407095926980156 0.17274294806438503 -0.07377706627311098 0.22009551042821165 -0.004210178060385766 0.16646043238254135 0.079428480232872 0.22124038175745922 0.09980908834933075 -0.034999087626032745 -0.03706255674514125 0.2519566507438954 0.06132602881126402 0.11066093882097384 0.09719755451361478 </vector>
              <vector>-0.3471157193052856 -0.05224879746499312 -0.3150354825589526 -0.04425477611647528 0.038017633734858745 -0.099160837178929 0.23170775870196245 -0.10806850321421343 0.2747944388473391 -0.10884340263573478 -0.2901519985744751 0.06484075573088743 -0.29514791895789727 0.043233665621980326 -0.22218487231265388 0.01613431869039077 -0.21354313570101374 -0.0035285758328175393 -0.16233112072436803 -0.001289529096236462 -0.03501072611502633 -0.03794170716213635 -0.053286956538766306 0.06775501626498508 0.03811532150361773 -0.048426616570005986 0.09965491684586986 -0.014566665589062295 0.1545031452356882 0.04270902777748838 0.1729014317049104 -0.06360035156311156 0.2275850034857329 0.006576194263733604 0.20687820029094586 0.0758799418261119 0.1907538713254271 0.12477708820985454 -0.017691123825265533 -0.034039048667334995 0.25294063401405087 0.058987924917064824 0.06364669892330138 0.11507487778855394 </vector>
            </data>
          </datamatrix>
        </datavector>
        <idvec>obs2	obs3	obs4	obs5	obs6	obs7	obs8	obs9	obs10	obs10</idvec>
        <meanconfig>-0.3600938575452959 -0.05695522207806997 -0.3017463868233567 -0.05653461352491574 0.05047761572527392 -0.07292354019664793 0.2067753936259642 -0.09817843298449118 0.26745004494706287 -0.11202533248303939 -0.29403272214632764 0.055163954963975415 -0.2932499803895624 0.033493530110124174 -0.2534766832827234 0.004317371063230337 -0.22988006430174573 0.015883191136345867 -0.13370485529350223 0.008093209132969681 -0.0145303484037497 -0.026990971406424098 -0.056657590293321125 0.07466624773745957 0.050118451272120536 -0.02547222365742138 0.10199136992715489 -0.016135427879810593 0.16970820650446014 0.03797520445053711 0.18373452107651714 -0.07514059899588706 0.21206389275282247 -4.3229622585908614E-4 0.18468066832670943 0.07344065441869599 0.2006869059018151 0.1048776769635557 -0.032183278657641694 -0.03957756814421529 0.2449449916568643 0.06660148446845715 0.09692370542046147 0.10585370313143071 </meanconfig>
        <omitflag>false	false	false	false	false	false	false	false	false	false</omitflag>
        <uniquenumvec>250 251 252 253 254 255 256 257 258 259 </uniquenumvec>
      </morphojset_contents>
    </morphojset>
    <morphojset>
      <morphojset_contents visiblename="basal_Saurischia_NPMANOVA" uniqueid="260" alignmentmethod="1" dimension="2" hasprocrustesfit="true" hasrawdata="true" linkedoutlinenumber="0" linkedwireframenumber="0" nincl="13" nlmk="22" nobs="13" objsymmetry="false" procsumsquare="0.11876392321878268" procrustesfitfromparentset="false">
        <alignmentvectors>
          <vector>0.0 </vector>
          <vector>0.0 </vector>
          <vector>0.0 </vector>
          <vector>0.0 </vector>
          <vector>0.0 </vector>
          <vector>0.0 </vector>
          <vector>0.0 </vector>
          <vector>0.0 </vector>
          <vector>0.0 </vector>
          <vector>0.0 </vector>
          <vector>0.0 </vector>
          <vector>0.0 </vector>
          <vector>0.0 </vector>
          <vector>0.0 </vector>
          <vector>0.0 </vector>
          <vector>0.0 </vector>
          <vector>0.0 </vector>
          <vector>0.0 </vector>
          <vector>0.0 </vector>
          <vector>0.0 </vector>
          <vector>0.0 </vector>
          <vector>0.0 </vector>
        </alignmentvectors>
        <datavector>
          <datamatrix visiblename="basal_Saurischia_NPMANOVA, raw data" covarfromorigin="false" matrixtype="0" iscoordinates="true" issymmetrycomponent="false" isasymmetrycomponent="false">
            <data>
              <vector>-0.360538961 -0.062534604 -0.283818951 -0.055789545 0.070539639 -0.048480304 0.207228458 -0.107518152 0.282606133 -0.156436859 -0.306806799 0.058665284 -0.301038801 0.052852137 -0.23976446 -0.007103091 -0.215317277 0.009960874 -0.1216695 0.051319285 -0.018173608 -0.009860251 -0.096375264 0.080655795 0.02350072 -0.009727929 0.111990876 -0.006786083 0.148313486 0.023739539 0.211324322 -0.089507645 0.216644988 -0.037754522 0.201937773 0.069305997 0.178131134 0.093578189 -0.02131727 -0.013839439 0.246161255 0.064601795 0.066442107 0.100659529 </vector>
              <vector>-0.379759887 -0.075837124 -0.295911875 -0.053531233 0.048573358 -0.04836789 0.178547627 -0.087142386 0.253261103 -0.126255102 -0.318584914 0.047244652 -0.274530341 0.066542443 -0.225804375 -0.004426294 -0.222736631 -0.001130402 -0.125379679 0.021564534 -0.032025316 -0.026508167 -0.096312146 0.076517726 0.035740017 -0.015779736 0.110466739 4.73E-4 0.152424165 0.020909318 0.154078734 -0.064359405 0.206384564 -0.008973612 0.226073959 0.069997696 0.233813115 0.084104648 -0.021830184 -0.027364471 0.261439025 0.075031652 0.132072944 0.077290559 </vector>
              <vector>-0.376270108 -0.064115186 -0.287427512 -0.04573576 0.051818366 -0.050026447 0.167862145 -0.103744077 0.248853154 -0.112243491 -0.332082929 0.04645507 -0.301382214 0.05440388 -0.232108105 -0.009680118 -0.214883647 2.4E-4 -0.120875868 0.033122927 -0.024186653 -0.02284705 -0.075564198 0.072744358 0.026244583 -0.021189537 0.131079016 -7.28E-4 0.158226232 0.021360735 0.165699914 -0.085313666 0.210192254 -0.003325218 0.233120738 0.066251594 0.219961294 0.081176031 -0.004665949 -0.023517667 0.239760623 0.070057966 0.116628864 0.096654113 </vector>
              <vector>-0.368183937 -0.069369426 -0.29407255 -0.054698402 0.049457937 -0.046478347 0.126655217 -0.084482013 0.236631199 -0.118043242 -0.324892247 0.035250574 -0.29083666 0.047377858 -0.231556147 -0.00314716 -0.231464801 -0.003051903 -0.11497241 0.023355412 -0.032248684 -0.020333019 -0.051081696 0.080394518 0.012408629 -0.011602015 0.122221592 -0.009656364 0.168060698 0.011349843 0.170653681 -0.083776454 0.21113348 0.001192145 0.25630203 0.076641295 0.229502475 0.094568505 -0.03592756 -0.024113234 0.257183434 0.076381726 0.13502632 0.082239702 </vector>
              <vector>-0.39086727 -0.070226786 -0.301089302 -0.056632751 0.073949388 -0.051026512 0.179178106 -0.101605039 0.269120623 -0.139916991 -0.297966323 0.068510605 -0.302157579 0.051703667 -0.229531922 -0.002664723 -0.226034603 -1.36895E-4 -0.107111992 0.035917437 -0.005998563 -0.010887983 -0.082212461 0.064361972 0.02921524 -0.005376166 0.120464144 0.001858222 0.16092613 0.019048708 0.191636106 -0.089697352 0.200777237 -0.027985692 0.20991742 0.069688357 0.189668458 0.090920829 -0.01180184 -0.01532291 0.233736958 0.070125849 0.096182047 0.099344153 </vector>
              <vector>-0.386738108 -0.069724197 -0.307889295 -0.052926838 0.056161948 -0.055426282 0.176578342 -0.097463285 0.26545226 -0.125573405 -0.282998428 0.068453169 -0.282171609 0.059589759 -0.230107813 -0.00506007 -0.220048958 0.005829288 -0.113726346 0.009141006 -0.030914392 -0.025232287 -0.076399003 0.067108691 0.021154732 -0.020119635 0.118714918 -0.012473861 0.160685316 0.017469629 0.171394918 -0.085923879 0.209340975 -0.01360562 0.212674843 0.076367649 0.208806127 0.098135532 -0.038455427 -0.030694772 0.248164338 0.084922598 0.12032066 0.10720681 </vector>
              <vector>-0.367011716 -0.084818661 -0.281465201 -0.074975555 0.062536682 -0.072379155 0.166626941 -0.101522764 0.249161592 -0.122172722 -0.311803758 0.064318636 -0.269623516 0.089861314 -0.210845201 -0.004176402 -0.182596417 0.021573172 -0.14186065 -0.001612895 -0.058056201 -0.037367852 -0.105518835 0.080915557 0.008839524 -0.017473626 0.074422794 -0.021641951 0.168257556 0.020971226 0.164701412 -0.087418096 0.209941182 -0.006951241 0.224927282 0.074612561 0.225958616 0.10788468 -0.043345952 -0.040719318 0.282720734 0.088683439 0.134033131 0.124409652 </vector>
              <vector>-0.382378504 -0.074960332 -0.273869751 -0.087438342 0.055254803 -0.062203299 0.11608487 -0.074406702 0.237022867 -0.107184847 -0.309792406 0.058770263 -0.273818588 0.073784098 -0.223678612 -0.008938751 -0.195552975 0.020416588 -0.141600536 2.95E-4 -0.05297654 -0.031448432 -0.1024046 0.074414123 0.013916787 -0.013222189 0.120251257 -0.001814167 0.181629274 0.01907638 0.179362393 -0.085408551 0.215819178 -0.033936991 0.220888295 0.066362575 0.243677623 0.102457152 -0.040529202 -0.028835179 0.272623324 0.078089248 0.140071044 0.116132213 </vector>
              <vector>-0.352545618 -0.046473932 -0.288753692 -0.034554047 0.013988819 -0.055658141 0.187714127 -0.078672913 0.270699764 -0.078662953 -0.261530628 0.049884966 -0.260171952 0.045172929 -0.262988967 -0.007803203 -0.230041959 0.034083631 -0.176715757 9.24E-4 -0.033400272 -0.047992803 -0.141314969 0.064288389 0.014725024 -0.034889416 0.12133725 -0.01766051 0.159884845 -0.006661557 0.179831865 -0.057948639 0.237471277 -0.015942588 0.246022038 0.067178541 0.22351985 0.077555478 -0.03651914 -0.051587531 0.246575993 0.067288987 0.142212101 0.128130977 </vector>
              <vector>-0.416429387 -0.068988633 -0.310843265 -0.088713486 0.05937254 -0.071752665 0.097258291 -0.080400402 0.266259554 -0.111510845 -0.256947578 0.075480524 -0.302881497 0.039580294 -0.223978377 -0.017353848 -0.177028846 0.059272661 -0.121882309 0.016158315 -0.012937067 -0.020825524 -0.094599283 0.062782593 0.019910244 -0.012549014 0.112050661 -0.024369759 0.183250513 0.027186572 0.185669576 -0.088376417 0.227299227 -0.033499907 0.200377745 0.079847884 0.250659472 0.099246941 -0.026089156 -0.027592456 0.251430715 0.098915604 0.09007823 0.087461569 </vector>
              <vector>-0.377059712 -0.068634554 -0.295034914 -0.053219088 0.058416773 -0.04996763 0.172674982 -0.096992492 0.259320745 -0.129744848 -0.310555273 0.054096559 -0.292019534 0.055411624 -0.231478804 -0.005346909 -0.221747653 0.00195181 -0.117289299 0.0290701 -0.023924536 -0.019278126 -0.079657461 0.07363051 0.024710654 -0.013965836 0.119156214 -0.004552308 0.158106005 0.018979629 0.177464612 -0.0830964 0.209078916 -0.01507542 0.223337794 0.071375431 0.209980434 0.090413956 -0.022333038 -0.022475415 0.247740939 0.073520265 0.111112157 0.093899144 </vector>
              <vector>-0.37469511 -0.079889496 -0.277667476 -0.081206949 0.058895743 -0.067291227 0.141355905 -0.087964733 0.24309223 -0.114678784 -0.310798082 0.061544449 -0.271721052 0.081822706 -0.217261907 -0.006557577 -0.189074696 0.02099488 -0.141730593 -6.58877E-4 -0.055516371 -0.034408142 -0.103961717 0.07766484 0.011378155 -0.015347907 0.097337025 -0.011728059 0.174943415 0.020023803 0.172031902 -0.086413323 0.21288018 -0.020444116 0.222907789 0.070487568 0.23481812 0.105170916 -0.041937577 -0.034777249 0.277672029 0.083386343 0.137052087 0.120270932 </vector>
              <vector>-0.345153035 -0.049692208 -0.291248381 -0.043534475 0.056690368 -0.069559528 0.169326255 -0.102470509 0.239781335 -0.11974292 -0.303552205 0.033587647 -0.276239152 0.04240739 -0.22520624 0.034414595 -0.229083193 0.028274791 -0.160097343 0.012326405 -0.051178624 -0.037162557 -0.092912572 0.059194916 0.010439181 -0.04199847 0.13170012 -0.015862021 0.171537174 -0.00835761 0.185525431 -0.090539977 0.225069933 0.007099224 0.219793058 0.08949046 0.212885152 0.10751333 -0.032415272 -0.046557604 0.243873415 0.096061345 0.140464596 0.115107777 </vector>
            </data>
          </datamatrix>
          <datamatrix visiblename="basal_Saurischia_NPMANOVA, centroid size" covarfromorigin="false" matrixtype="1" iscoordinates="false" issymmetrycomponent="false" isasymmetrycomponent="false">
            <data>
              <vector>1.007589296054628 0.0075606422309076595 </vector>
              <vector>1.0030805200046853 0.0030757849247823182 </vector>
              <vector>1.0027946073284404 0.0027907096733021165 </vector>
              <vector>1.0045521421937063 0.004541812530630865 </vector>
              <vector>1.0044186052868902 0.004408871911978064 </vector>
              <vector>1.0014819367232222 0.0014808397386371081 </vector>
              <vector>1.0057904560605007 0.00577375580685043 </vector>
              <vector>1.005497861598096 0.005482803523281955 </vector>
              <vector>1.0095941379822413 0.009548406510460405 </vector>
              <vector>1.010965672643553 0.010905985597945228 </vector>
              <vector>1.0013511210815316 0.00135020913878072 </vector>
              <vector>1.0044319992541013 0.004422206867978315 </vector>
              <vector>1.003116728255795 0.0031118813267138248 </vector>
            </data>
            <namesvector>Centroid Size	Log Centroid Size</namesvector>
          </datamatrix>
          <datamatrix visiblename="basal_Saurischia_NPMANOVA, Procrustes coordinates" covarfromorigin="false" matrixtype="2" iscoordinates="true" issymmetrycomponent="false" isasymmetrycomponent="false">
            <data>
              <vector>-0.36101880145356774 -0.0610441955529362 -0.28416708759114834 -0.05461676690775907 0.07009385905689688 -0.04892082728956534 0.20605594919134146 -0.10819153251307752 0.28151121755621095 -0.15711841683501648 -0.3064728219017554 0.05995290059670743 -0.300550397345714 0.054245522488417415 -0.23963385495193437 -0.006007624153141841 -0.21521640259786293 0.010976372508416033 -0.12158538636261701 0.051346361285201036 -0.018442174031195704 -0.010027965478727446 -0.09595742232253573 0.08094169851076348 0.023395715423985823 -0.009952458955139062 0.11199800955327834 -0.007315789214755933 0.14866212527345415 0.022972284008505976 0.2104230665511987 -0.09032412578436441 0.21644604553603658 -0.03837232769743957 0.20254752170623963 0.0684759512907113 0.17916065236631248 0.09281447882681479 -0.021493046854380485 -0.013984074738194364 0.24656080652218784 0.06374189268006386 0.06768242667556934 0.10040864292451587 </vector>
              <vector>-0.37977548409919293 -0.07397975250053257 -0.2958945425834626 -0.05214568617236883 0.048337913003215646 -0.048594376078217615 0.17791469387063508 -0.08792189638064743 0.2524758266919605 -0.1272967647350539 -0.31802797831695345 0.04871874334940384 -0.2740391683746687 0.06772356437772947 -0.22565424665778325 -0.0033727508947430295 -0.22250836304378915 -2.421593045985723E-5 -0.12520152789188355 0.022110726624958818 -0.03212691643076064 -0.02633751671225743 -0.09585884371215608 0.07687970513492677 0.03556375134535168 -0.015941608268536772 0.1103961321378318 -8.463000471815825E-5 0.15245136035473802 0.020162266678421553 0.15375800372982684 -0.0651039704938826 0.2062090875452042 -0.009954637709759922 0.2261967514194461 0.06890501349552858 0.23394735357435362 0.08299980799797874 -0.021971199278508685 -0.027251327896781915 0.26153886375142665 0.07377580296580385 0.1322685329651688 0.07673350315320833 </vector>
              <vector>-0.37644856765750645 -0.062341083234718646 -0.2875729423188269 -0.04443809486091304 0.05158214412988745 -0.050292468739006904 0.1672843118210364 -0.1044475708226339 0.2482781348222593 -0.11342085839296302 -0.3316111330312858 0.048050265676621844 -0.300946963240201 0.055827509609571536 -0.23206768378854414 -0.008553139121785675 -0.21480011244659508 0.0013269018133537714 -0.12073273876102945 0.03360642396082372 -0.02433158719477252 -0.02274353217431379 -0.0752795516777677 0.07307388518188572 0.02610259898337918 -0.021290286619101574 0.13095289811869623 -0.0013892374622484216 0.15831092624349938 0.020580244684464757 0.16530462170524138 -0.08605632033308873 0.21013255643735126 -0.004378342651920521 0.23330933334611734 0.06516489702946052 0.22027562655630537 0.0801811698087127 -0.004896216720297531 -0.023518760620937877 0.24008889033182274 0.06894956542623291 0.11706545434123053 0.09610883184250453 </vector>
              <vector>-0.3684264579478463 -0.06744870408104911 -0.29419598360772087 -0.05321807951805298 0.049243484488203995 -0.04680007726090208 0.12644253382062456 -0.08515754765923304 0.23607401660419677 -0.1192147688849579 -0.3243782287737136 0.0370566597706523 -0.29040969515468523 0.04893067869285572 -0.23144971857668536 -0.0019686477267653896 -0.23121488310437874 -0.0017216847922776031 -0.11493241944258457 0.023886437509278418 -0.03234576107092435 -0.020209075392466875 -0.05098311457859219 0.08055073864534881 0.012400599618469834 -0.01171192556410944 0.12205513775518863 -0.010274615157083916 0.16801752660703814 0.010523463560076067 0.17020485670227167 -0.0846020122995175 0.21107157579425292 -2.645935457027337E-5 0.2563035828626805 0.07526927684379249 0.22980314240772243 0.09335671938200446 -0.03597791540802924 -0.023965394090326615 0.25743400178680703 0.07505601886224911 0.13526371921770422 0.0816889985150552 </vector>
              <vector>-0.3909482267131038 -0.06863666017099083 -0.30118272916084576 -0.05545133492341989 0.07357304339652872 -0.051367633202055334 0.17858475175069555 -0.1022267614251817 0.26840102487706297 -0.14080042054766362 -0.2976785136677758 0.06957933664597583 -0.30174982133769557 0.05295841881402906 -0.22950332346369523 -0.0017561251120130476 -0.22587710787896573 8.946814974722344E-4 -0.10715384514647895 0.0361866200114357 -0.006271760673422579 -0.010992680125193725 -0.08202475868705027 0.06474347557489715 0.029105338738725076 -0.005597688443507869 0.12040184757306464 0.0012803385086612488 0.1610096360934082 0.018375000219753378 0.19112673781300252 -0.09038935014334566 0.20074959539493545 -0.028682437291822054 0.21027014077030076 0.06886466587091501 0.1902564694323112 0.0901795606221635 -0.012007078463949874 -0.015394703242028122 0.2341533195904911 0.06925455866182391 0.09676525976245719 0.09897913820009463 </vector>
              <vector>-0.3869729958275616 -0.06802665882333267 -0.30804500200416435 -0.051599603213451826 0.05591178846042512 -0.05567185208034182 0.17609189666980796 -0.0982104027960157 0.2648514509167847 -0.12670388896313137 -0.28272664988544427 0.06964506081629422 -0.28189125200135134 0.060811658336173094 -0.23010624307007477 -0.0040522264402688005 -0.2199799153126072 0.006814280909836118 -0.11372390198242217 0.009660376037899484 -0.031027889112851082 -0.02509843379892387 -0.07614274596859444 0.06744902458726337 0.02106013364743351 -0.020203849777182686 0.11863805229563948 -0.012982267248858982 0.16075834452217092 0.016762454272955456 0.17102115054475409 -0.08665479972919023 0.20927659890250722 -0.014524156759802103 0.2130161183704415 0.07542304904440436 0.2092455046850648 0.097206161691974 -0.038559269864048756 -0.03052171555431969 0.24852864045074582 0.08381563729381607 0.12077618556334506 0.10666215219420365 </vector>
              <vector>-0.3671744223264907 -0.08247664047118283 -0.281681386122693 -0.07315024462245182 0.061986954347883844 -0.07251872945332248 0.16581135354321536 -0.10228028758162087 0.24825406121217686 -0.12344371488048074 -0.3110106540452538 0.06594528556113033 -0.26895987171884267 0.0910097508464456 -0.21081576655525633 -0.0029634849635927323 -0.18255114362564165 0.022532966456106838 -0.14161492111209864 -6.210023076189587E-4 -0.057973672267842044 -0.03689529097143639 -0.10481810144354545 0.08134510919152477 0.00882913704164842 -0.017509930662776643 0.07459629031625015 -0.02193210930748288 0.16816522988876 0.019940290097200306 0.16414549112016782 -0.08822154916907235 0.20971885639505258 -0.008226795532066213 0.22509108875442901 0.0732327007648619 0.2262741655779541 0.10635703268896046 -0.04339671905125525 -0.04032632958000678 0.28265685039619975 0.08688533360212493 0.13446717967518154 0.12331764029475661 </vector>
              <vector>-0.38215781908217367 -0.07280846406405962 -0.2740693836385112 -0.08566779873938393 0.05485012760652723 -0.06236349113437321 0.11588748679094907 -0.0750515567652767 0.23627071688430654 -0.10836813487979331 -0.30897858500358244 0.060270339461756334 -0.27312577703233115 0.07497924360391288 -0.2234488205054036 -0.007719824449800759 -0.19529675177554992 0.02136263019029487 -0.14130926151597054 0.0011713171386745964 -0.052904305015709883 -0.03108804448292258 -0.10178687275476452 0.07481864523892447 0.013871926895718072 -0.01331358680712551 0.12002319877447622 -0.0024992677712181097 0.18133273629495308 0.0180782941742872 0.17864497507981844 -0.08619785742000562 0.21532278674648092 -0.03486652359698937 0.2209311628657484 0.06517029639521335 0.24366829212635213 0.10098120934521004 -0.040527919159256076 -0.028590778934732008 0.27249012225111696 0.07656649016018419 0.14031196316680616 0.1151368633372228 </vector>
              <vector>-0.3534374136778115 -0.045341219071676805 -0.289149076277122 -0.03378585883543237 0.01457514789708726 -0.05579909236279868 0.18692616867094913 -0.07985244200189544 0.2702014838751029 -0.08077596993925205 -0.2622911368121904 0.05121929191046619 -0.2606210525982326 0.046651909755706 -0.262513379901728 -0.006536600683448377 -0.22966943512769514 0.03476333925240681 -0.1758996477880294 0.002060986210008655 -0.033632746086136915 -0.04743662067924847 -0.14011792123279293 0.0651180066550486 0.014672526301817762 -0.034635963041115415 0.12120050273111542 -0.01805736894394736 0.16006229483014964 -0.006937093347339247 0.1796349800222215 -0.05930369726827755 0.23708897491216752 -0.01702840489197339 0.24601552725072914 0.06622402303298147 0.22394404879670285 0.07694088360951294 -0.036621870195374606 -0.05101476145073949 0.24719794686277646 0.06645006909119835 0.14243407754629372 0.12707658299981564 </vector>
              <vector>-0.41538379466075503 -0.06673648232015987 -0.3104628025476962 -0.0864575978512991 0.0588357488985562 -0.07168410120351391 0.09787272098183282 -0.08100992603898584 0.265081336141527 -0.11286632686085747 -0.25701275709532223 0.07631678159612364 -0.3018748203702755 0.041422820524490124 -0.22382846983776133 -0.015924658789135775 -0.17710885381286684 0.05927432865126977 -0.1217851525027223 0.016789386712291948 -0.013401114872497396 -0.02083023341752253 -0.09408651249747188 0.0633412221461314 0.019805831821141352 -0.012731912750220403 0.11180602499300882 -0.024632746652576323 0.18277264348071914 0.02599568998343214 0.1847847973744301 -0.08909158196157871 0.22654990435035752 -0.034289192460130444 0.20090075386392933 0.07856797838383821 0.25021886609798066 0.0977315653880618 -0.026245275550839577 -0.027457113792473543 0.2516113204960937 0.09710603025720262 0.09094960524863174 0.08716607045561232 </vector>
              <vector>-0.37724703102612983 -0.06690556120604016 -0.2951749694404708 -0.05188181648220534 0.05816511757655081 -0.05023196290685826 0.1721562415713352 -0.0977339842141063 0.25864357994436526 -0.13085725316656535 -0.31019485054766033 0.05548764025865874 -0.29166064686464543 0.05672189282125013 -0.23142564573416805 -0.00429428785016208 -0.22164815243713148 0.0029820770256748005 -0.11714954602435576 0.02956822563969007 -0.02402363307446372 -0.019178634651800475 -0.07932504814818625 0.07396418695432096 0.024628542060679957 -0.014081449187867913 0.11908857903145394 -0.005100493838712422 0.15815634289870265 0.018251448170649533 0.1770327127123461 -0.08387274617977525 0.20895628796961147 -0.016018846963382287 0.22358928133109984 0.07034538671672953 0.21034420843672127 0.08944425170644113 -0.022441657552612553 -0.022382406943672474 0.2480094392702436 0.07238729955500851 0.11152084804671467 0.09338703474272503 </vector>
              <vector>-0.3746595676404398 -0.07767041423424718 -0.2778455042215987 -0.07945684036310886 0.05843034789848088 -0.06746587204665663 0.14081835827720912 -0.08865462528187329 0.24223694167575793 -0.11589475469820039 -0.3100154356666081 0.06312367188457417 -0.27101230242960717 0.08305465858921238 -0.21710009823563345 -0.005345652396349633 -0.18886570885662485 0.021963584235270905 -0.14148726763744313 2.3097024194440222E-4 -0.05549285583725563 -0.03401231544296265 -0.10333198915263982 0.07809693557434595 0.011330628402796306 -0.015407102294734 0.09725957759664486 -0.012231124516655468 0.1747689225595301 0.019017803888961682 0.17137816745346138 -0.0872203999611215 0.21251113494255527 -0.021551777120516376 0.2230105725822744 0.06919771461975695 0.23500142201893268 0.1036922215888869 -0.04199247514066991 -0.03447338249164147 0.2776295021811537 0.08173931351464704 0.13742762922972382 0.11926738671046692 </vector>
              <vector>-0.34643839500376145 -0.04813274290839063 -0.29208179563284425 -0.04223479812245147 0.05641748876557651 -0.06988193208984605 0.16903396646078997 -0.10348634290388765 0.23979283453399425 -0.12127919963337881 -0.3039797523951588 0.03551075465998846 -0.27666259850214864 0.044142246533652646 -0.22552995493176478 0.035298870776838555 -0.22922507324455488 0.029424514428595255 -0.16005933609731424 0.013264814115048516 -0.051296429418501564 -0.03685455286808374 -0.09277674580222108 0.05994573550355393 0.010329383728059612 -0.041892124642915904 0.13170967524868843 -0.016534769198088276 0.17177837022951906 -0.009044404089242791 0.1853387765132595 -0.09164085646841161 0.22546121756887433 0.005668252734181228 0.22075511137405587 0.0883237808005881 0.21397168364056462 0.1064608285441307 -0.032695207881475806 -0.046305954276704295 0.2449977156348552 0.09477384158671648 0.14115906521150795 0.11447403751810727 </vector>
            </data>
          </datamatrix>
        </datavector>
        <classifiernames>TAXA</classifiernames>
        <classifiermat>
          <vector>Plateo</vector>
          <vector>Plateo</vector>
          <vector>Plateo</vector>
          <vector>Plateo</vector>
          <vector>Plateo</vector>
          <vector>Plateo</vector>
          <vector>Masso</vector>
          <vector>Masso</vector>
          <vector>Saurischia</vector>
          <vector>Saurischia</vector>
          <vector>Saurischia</vector>
          <vector>Saurischia</vector>
          <vector>Saurischia</vector>
        </classifiermat>
        <idvec>obs2	obs3	obs4	obs5	obs6	obs7	obs8	obs9	obs10	obs11	obs12	obs13	obs13</idvec>
        <meanconfig>-0.3753914597781799 -0.06627296758763976 -0.29165563116516185 -0.05877727081633066 0.05476947427121694 -0.05781480121903524 0.16006772564772476 -0.09340191356803348 0.25477481736428503 -0.1213877286474857 -0.3018752690109772 0.056990517860642555 -0.2841157205361845 0.05988306730718815 -0.22946747740080242 -0.002553550138797583 -0.21184322332802025 0.01619767509584307 -0.1309719194049961 0.018404741783048944 -0.033328526545102606 -0.02628499201506614 -0.09172997138294756 0.07232833606914886 0.019315085693015887 -0.018020760539564085 0.11462507124041049 -0.010134929292898845 0.1650958814828186 0.014975210946317383 0.17713833364015386 -0.08374455901627935 0.21457650942272202 -0.017096280715091634 0.22322591896134542 0.07178190263759858 0.22047011043979056 0.09371891470775787 -0.029140450086207564 -0.029629746431735268 0.25483826304045537 0.07773091181977473 0.12062245743464112 0.10310822176063758 </meanconfig>
        <omitflag>false	false	false	false	false	false	false	false	false	false	false	false	false</omitflag>
        <uniquenumvec>261 262 263 264 265 266 267 268 269 270 271 272 273 </uniquenumvec>
        <linkedsets>275 277 279 498 626 </linkedsets>
        <linksetmatrix>
          <vector>0 0 0 0 0 </vector>
          <vector>1 1 1 1 1 </vector>
          <vector>2 2 2 2 2 </vector>
          <vector>3 3 3 3 3 </vector>
          <vector>4 4 4 4 4 </vector>
          <vector>5 5 5 5 5 </vector>
          <vector>6 6 6 6 6 </vector>
          <vector>7 7 7 7 7 </vector>
          <vector>8 8 8 8 8 </vector>
          <vector>9 9 9 9 9 </vector>
          <vector>10 10 10 10 10 </vector>
          <vector>11 11 11 11 11 </vector>
          <vector>12 12 12 12 12 </vector>
        </linksetmatrix>
      </morphojset_contents>
    </morphojset>
    <morphojset>
      <morphojset_contents visiblename="basal_Saurischia_ranodm_NPMANOVA" uniqueid="280" alignmentmethod="1" dimension="2" hasprocrustesfit="true" hasrawdata="true" linkedoutlinenumber="0" linkedwireframenumber="0" nincl="30" nlmk="22" nobs="30" objsymmetry="false" procsumsquare="0.29881088264933503" procrustesfitfromparentset="false">
        <alignmentvectors>
          <vector>0.0 </vector>
          <vector>0.0 </vector>
          <vector>0.0 </vector>
          <vector>0.0 </vector>
          <vector>0.0 </vector>
          <vector>0.0 </vector>
          <vector>0.0 </vector>
          <vector>0.0 </vector>
          <vector>0.0 </vector>
          <vector>0.0 </vector>
          <vector>0.0 </vector>
          <vector>0.0 </vector>
          <vector>0.0 </vector>
          <vector>0.0 </vector>
          <vector>0.0 </vector>
          <vector>0.0 </vector>
          <vector>0.0 </vector>
          <vector>0.0 </vector>
          <vector>0.0 </vector>
          <vector>0.0 </vector>
          <vector>0.0 </vector>
          <vector>0.0 </vector>
        </alignmentvectors>
        <datavector>
          <datamatrix visiblename="basal_Saurischia_ranodm_NPMANOVA, raw data" covarfromorigin="false" matrixtype="0" iscoordinates="true" issymmetrycomponent="false" isasymmetrycomponent="false">
            <data>
              <vector>-0.384597474 -0.073037219 -0.293502224 -0.056532378 0.035245858 -0.052245459 0.198290553 -0.093814262 0.234770343 -0.128725173 -0.286366595 0.065907941 -0.300373736 0.052526872 -0.22916932 -0.007368232 -0.21510206 -0.007962911 -0.118274148 0.046265991 -0.007989992 -0.021276843 -0.103767564 0.079563544 0.025378712 -0.008375478 0.131487488 -0.002762278 0.153798244 0.016868212 0.2036987 -0.078869016 0.219188879 -0.035850098 0.252687086 0.064756973 0.177173322 0.087774577 -0.020708912 -0.02606511 0.238693912 0.071873569 0.089438927 0.107346778 </vector>
              <vector>-0.378806336 -0.064109111 -0.297740172 -0.051481717 0.066973658 -0.054203107 0.16355061 -0.090510555 0.27207656 -0.142129828 -0.3050948 0.034526119 -0.309534925 0.041804606 -0.233951028 -0.006017894 -0.208107367 0.004738928 -0.109750849 0.0303664 -0.034972325 -0.006989874 -0.058489925 0.079399743 0.020602438 -0.010431141 0.115857514 0.0043557 0.158115839 0.017183942 0.167034751 -0.082319202 0.206594936 -0.022398716 0.207894723 0.069158153 0.230612168 0.087831584 -0.028134473 -0.0114593 0.245554675 0.078917074 0.109714327 0.093768198 </vector>
              <vector>-0.390313507 -0.077205564 -0.292649902 -0.047025254 0.04692065 -0.048366155 0.170382329 -0.090710603 0.26360849 -0.117142856 -0.308127297 0.055952381 -0.287278561 0.050199626 -0.233996662 -0.00287059 -0.221660922 0.007096318 -0.11354862 0.025544086 -0.042052578 -0.036019811 -0.065954139 0.068107322 0.02304114 -0.020551447 0.115092463 -0.007728415 0.153246923 0.017435267 0.176870423 -0.086835517 0.211449252 0.003917846 0.219025683 0.066837715 0.226657746 0.085951211 -0.005180188 -0.013898577 0.240259093 0.062480037 0.114208183 0.104832979 </vector>
              <vector>-0.380174822 -0.065370578 -0.29520995 -0.051640865 0.052661854 -0.048484861 0.192008353 -0.102137639 0.234726779 -0.129498518 -0.308603697 0.057891313 -0.286835976 0.057775874 -0.231185268 -0.011240632 -0.230024289 -1.87E-4 -0.10813076 0.026356981 -0.006888931 -0.028244535 -0.084277811 0.068499322 0.020507202 -0.004819195 0.115455461 0.002806203 0.164214799 0.015763727 0.190832767 -0.077705949 0.224941568 -0.023471993 0.209772229 0.073263926 0.219113553 0.092545923 -0.021146627 -0.030790933 0.239529331 0.063743056 0.088714237 0.114946738 </vector>
              <vector>-0.390998802 -0.077574 -0.305851687 -0.056988161 0.05815274 -0.052719742 0.147314123 -0.072947855 0.264221929 -0.130667604 -0.286393138 0.057137545 -0.288879233 0.052735539 -0.233118172 -0.008922332 -0.224681748 0.002100632 -0.126997842 0.0293153 -0.028560041 -0.021773171 -0.068880555 0.059940495 0.015192785 -0.018230844 0.114204837 8.38E-4 0.143362549 0.023638256 0.184706761 -0.082129179 0.211033144 1.61E-4 0.228631107 0.067109321 0.197914601 0.088355169 -0.024049703 -0.019156275 0.250658795 0.063084427 0.163017549 0.096693598 </vector>
              <vector>-0.374214415 -0.071527699 -0.291491034 -0.050757469 0.066398745 -0.053137099 0.170089775 -0.099840525 0.273824213 -0.106308576 -0.334402043 0.060686301 -0.28062668 0.06300607 -0.235710989 -0.005893955 -0.220453275 0.00361373 -0.114422638 0.019236508 -0.014153112 -0.025534857 -0.092954183 0.068212311 0.028922389 -0.009931147 0.124911353 -0.005936786 0.145597648 0.013898405 0.165266325 -0.074679831 0.200775856 -0.037208685 0.228293212 0.067540443 0.213076009 0.089339615 -0.023085257 -0.023297833 0.226366252 0.082316683 0.137991849 0.096204394 </vector>
              <vector>-0.380185043 -0.07295365 -0.296239109 -0.055203489 0.063890568 -0.044618076 0.210579723 -0.092259344 0.219236952 -0.15336209 -0.304624527 0.048882144 -0.287601875 0.046099699 -0.229177327 -0.002509137 -0.219347822 -3.18E-4 -0.122373381 0.038854106 -0.021847787 -0.023270793 -0.091142043 0.078599429 0.02770361 -0.015332896 0.115941906 6.25E-4 0.15125732 0.021642521 0.194993357 -0.074308555 0.19994725 -0.014300527 0.214841376 0.068977729 0.236195123 0.088572331 -0.025867684 -0.017273382 0.239822039 0.069823605 0.103997375 0.103634245 </vector>
              <vector>-0.371558323 -0.064155033 -0.297903128 -0.048627942 0.060179904 -0.053963031 0.135423254 -0.092218832 0.255910906 -0.113268264 -0.320965357 0.047861237 -0.301724786 0.051290684 -0.234001212 0.001948566 -0.220917003 -5.82E-4 -0.110139096 0.022096883 -0.010766367 -0.022662881 -0.052602079 0.073500636 0.017864327 -0.019584868 0.109274706 -0.016854051 0.165791311 0.014056694 0.19695873 -0.083864519 0.212146441 -0.019796144 0.219134027 0.0664798 0.230095218 0.093570365 -0.015538655 -0.019923905 0.259814399 0.076192704 0.073522781 0.10850401 </vector>
              <vector>-0.391794276 -0.068773485 -0.289335305 -0.048050032 0.052792324 -0.047745055 0.201387487 -0.082430876 0.280043865 -0.144231002 -0.273365292 0.032414255 -0.30025089 0.050912706 -0.241775505 8.42E-4 -0.233654663 0.002566734 -0.111059427 0.050792933 -0.016445434 -0.024904157 -0.074245123 0.074770362 0.023651014 -0.017247814 0.120579569 -0.011693783 0.17046455 0.016956854 0.135272943 -0.084388416 0.203844513 -0.028615046 0.211215586 0.070864614 0.200724448 0.085760039 -0.016364806 -0.022686592 0.251067121 0.082334884 0.097247301 0.112550602 </vector>
              <vector>-0.380639039 -0.07554745 -0.319907869 -0.057588409 0.040374091 -0.044158354 0.176884354 -0.091054157 0.247321842 -0.110117834 -0.300660777 0.064767766 -0.292944893 0.052229749 -0.22789139 -0.00360741 -0.22287036 -0.006400433 -0.116031247 0.011095723 -0.029432882 -0.022481795 -0.065764432 0.069287443 0.024119894 -0.012178081 0.116859974 0.006236016 0.152950875 0.027769382 0.179541933 -0.081923191 0.189899598 -0.031883146 0.23997621 0.073632577 0.22391992 0.095058755 0.001467004 -0.018107487 0.238734697 0.06041086 0.124092496 0.094559475 </vector>
              <vector>-0.365701563 -0.064692104 -0.275311639 -0.075048435 0.061156422 -0.073443014 0.116226223 -0.085056244 0.246538834 -0.122543723 -0.307497832 0.067533905 -0.271258497 0.098140994 -0.217911593 -0.007091919 -0.187980469 0.025035928 -0.141232112 0.004356217 -0.058240119 -0.033613409 -0.100365738 0.077181681 0.008368721 -0.013727913 0.081193076 -0.046840474 0.178153218 0.017436664 0.168648608 -0.091280493 0.213698721 -0.017214491 0.231279676 0.068200199 0.232425709 0.100982694 -0.039084709 -0.026909282 0.282545936 0.071758558 0.144349128 0.126834662 </vector>
              <vector>-0.377477771 -0.074424554 -0.277863068 -0.062682495 0.06071603 -0.076778037 0.132620384 -0.085164996 0.244208321 -0.115901242 -0.307906466 0.077805462 -0.273177713 0.075181514 -0.218138265 6.42E-4 -0.185089831 0.028528083 -0.142110361 0.004949838 -0.066697402 -0.029405991 -0.100267093 0.079371075 0.016504237 -0.020912161 0.100969 -0.007324578 0.162289542 0.018540547 0.186307426 -0.094708746 0.215239385 -0.012266083 0.222777221 0.056604507 0.239909835 0.085225729 -0.04493648 -0.029831509 0.270693791 0.0658074 0.141429277 0.116743991 </vector>
              <vector>-0.379879132 -0.0552147 -0.282625013 -0.08969859 0.059655596 -0.05917755 0.187146688 -0.093005938 0.223962216 -0.113439275 -0.306440508 0.075485896 -0.269326867 0.086355323 -0.210939221 0.002779758 -0.19284284 0.02817656 -0.141382022 0.005674326 -0.050172138 -0.036622222 -0.098083675 0.082443793 0.009203738 -0.015682581 0.068283147 -0.019147491 0.180257445 0.01401689 0.170190534 -0.091867941 0.209688785 -0.028131571 0.22965798 0.068195467 0.22267232 0.093359706 -0.043490221 -0.043319103 0.274462317 0.066661405 0.14000087 0.122157837 </vector>
              <vector>-0.373032696 -0.072735431 -0.277534709 -0.077986549 0.057557215 -0.07156725 0.086099497 -0.0904005 0.24157636 -0.129315214 -0.306970083 0.06767067 -0.265898954 0.103152842 -0.214311472 -0.001562269 -0.187902337 0.022952161 -0.139871775 0.004197743 -0.058345162 -0.032825598 -0.106579534 0.070506279 0.012207445 -0.015557223 0.141134685 -0.024149556 0.168640415 0.018666075 0.172777444 -0.088354491 0.212983297 -0.026266469 0.222091892 0.066397805 0.251434764 0.102309603 -0.04562986 -0.024288283 0.270874215 0.082043829 0.138699354 0.117111824 </vector>
              <vector>-0.389944667 -0.079231594 -0.267079104 -0.072161807 0.061933293 -0.069398152 0.095254178 -0.072512355 0.251339073 -0.113079948 -0.301291306 0.070054544 -0.266034577 0.083361818 -0.22566482 -0.005629743 -0.176601502 0.022459239 -0.136163133 -3.75E-4 -0.057159864 -0.030350056 -0.094015707 0.076986186 0.012736861 -0.011466407 0.036666366 -0.004426416 0.174789771 0.014439967 0.17855151 -0.091523702 0.215150937 -0.040043448 0.229963901 0.062152876 0.269528485 0.103746135 -0.038885744 -0.024316245 0.280719992 0.068237675 0.146206058 0.113076191 </vector>
              <vector>-0.38065827 -0.073441664 -0.277028834 -0.071199668 0.048701882 -0.067143091 0.125668212 -0.104927907 0.236913349 -0.116234757 -0.309086793 0.066483483 -0.268338285 0.091949873 -0.212188552 0.004489447 -0.18901399 0.025733713 -0.140295863 0.003698264 -0.054120688 -0.031741476 -0.102469162 0.076193133 0.009465276 -0.016331165 0.126896849 -0.027912961 0.173192495 0.017356091 0.17612087 -0.087412856 0.205322861 -0.024387796 0.222316321 0.065024319 0.223724035 0.104805676 -0.040763318 -0.019593026 0.284880401 0.066517154 0.140761205 0.118075213 </vector>
              <vector>-0.350665894 -0.06867084 -0.28322216 -0.076739054 0.055555685 -0.066274882 0.111555756 -0.106425735 0.262005612 -0.113330062 -0.307401008 0.070644141 -0.269432878 0.090825156 -0.211659544 -0.003590094 -0.199272407 0.027529282 -0.139821664 0.00445387 -0.061494992 -0.033226245 -0.100347295 0.086603713 0.008757355 -0.018704635 0.069297399 -0.016220212 0.169925397 0.011565404 0.170249601 -0.095952322 0.217851963 -0.014336164 0.22984172 0.065662368 0.234210184 0.096260751 -0.041308633 -0.028004538 0.293128545 0.071033891 0.14224726 0.116896208 </vector>
              <vector>-0.366695835 -0.071375849 -0.281931338 -0.068579593 0.057441845 -0.063488747 0.163505489 -0.093960716 0.242268498 -0.109836805 -0.309260045 0.072511056 -0.270093708 0.081643802 -0.210822775 0.004485797 -0.201087648 0.030254273 -0.144568007 0.005038096 -0.054082652 -0.033988531 -0.09998224 0.089166902 0.011820629 -0.018165599 0.111811071 -0.006671484 0.162026743 0.008298709 0.157404562 -0.094219791 0.204046453 -0.040488867 0.222741 0.071143875 0.217588563 0.093630241 -0.048826209 -0.044567076 0.291973522 0.068939838 0.144722084 0.120230467 </vector>
              <vector>-0.376781684 -0.071019295 -0.271152156 -0.068560442 0.061795564 -0.05970542 0.162160481 -0.062672722 0.220956374 -0.132721004 -0.308431096 0.067044598 -0.268620717 0.078763907 -0.220173521 -0.002878381 -0.19218478 0.028689499 -0.141851869 0.004767301 -0.057760035 -0.032497014 -0.100440845 0.075930088 0.010116782 -0.014245468 0.076279318 -0.019498779 0.179453814 0.016717056 0.174344543 -0.091754547 0.213095199 -0.057285952 0.223271929 0.074579798 0.240081074 0.096087427 -0.044952505 -0.023869236 0.280247532 0.070264419 0.140546598 0.123864166 </vector>
              <vector>-0.370433643 -0.072373359 -0.282375668 -0.061461694 0.05380312 -0.068746497 0.136234558 -0.08162401 0.237708849 -0.116447805 -0.307117936 0.076275712 -0.274727604 0.098670435 -0.22410945 -0.007483133 -0.180246809 0.026478562 -0.142424285 8.89E-4 -0.055559451 -0.037887399 -0.100407039 0.079579346 0.006773859 -0.014979533 0.127542917 -0.043216899 0.179649942 0.013175691 0.168014352 -0.095019515 0.209492974 -0.020930391 0.230226903 0.080379754 0.221201761 0.094794955 -0.041972477 -0.039829406 0.267688266 0.069301076 0.141036861 0.120454843 </vector>
              <vector>-0.385972128 -0.055187856 -0.289798337 -0.057891708 0.036793913 -0.061721888 0.185702664 -0.079927872 0.247426259 -0.106564352 -0.281355053 0.062135103 -0.280882305 0.051370192 -0.222025121 0.033240807 -0.203649633 0.023847912 -0.163760593 0.016049879 -0.037044504 -0.032178622 -0.097490746 0.065461214 0.027018501 -0.033552903 0.123510388 -0.014428302 0.185209012 0.017388175 0.178691842 -0.086389176 0.23461694 -0.021280226 0.216997054 0.070711227 0.21976532 0.095110354 -0.041690634 -0.050595055 0.25093306 0.049043193 0.097004103 0.115359903 </vector>
              <vector>-0.399404788 -0.072184144 -0.277048918 -0.089594649 0.056810909 -0.062296301 0.175512286 -0.09493074 0.240792456 -0.124832709 -0.23461642 0.07252007 -0.293255486 0.07365169 -0.214981107 0.021234335 -0.201964923 0.017753258 -0.177722729 0.038722141 -0.050620692 -0.037220296 -0.120610531 0.061071716 0.022469319 -0.009898751 0.111499904 -0.024695362 0.160241284 -0.014819817 0.176703436 -0.068832847 0.228877637 -0.017616652 0.219901917 0.066501443 0.240534564 0.068731037 -0.023132933 -0.02832921 0.256509035 0.091230075 0.103505779 0.133835714 </vector>
              <vector>-0.395753595 -0.07732054 -0.320503306 -0.07002512 0.011442182 -0.057167542 0.098100401 -0.112705275 0.260039771 -0.123696134 -0.268402851 0.063329291 -0.257761404 0.063223713 -0.22909692 0.013055149 -0.159792727 0.01033469 -0.167160748 0.008356133 -0.01013265 -0.026316664 -0.102029993 0.088715892 0.028137156 0.003919522 0.113318482 -0.017836982 0.174639426 0.035665655 0.181507954 -0.084585488 0.227894387 -0.026010953 0.233115409 0.073205079 0.212869084 0.090897343 -0.022756407 -0.0497717 0.270651877 0.086214663 0.121674471 0.108519267 </vector>
              <vector>-0.395263862 -0.059000446 -0.294685174 -0.048028758 0.094388584 -0.073878474 0.113317411 -0.093287066 0.243365186 -0.140697283 -0.247253906 0.067615959 -0.262653392 0.060546724 -0.232176047 -0.036807002 -0.20062835 0.020320132 -0.149862868 0.015770347 -0.060740742 -0.02641238 -0.110061367 0.064541705 0.016888612 -0.019827469 0.114380328 -0.012266029 0.161636603 0.017001269 0.174205099 -0.103513081 0.215472992 -0.008006156 0.246500812 0.080685768 0.221465751 0.104504279 -0.047805907 -0.029888022 0.252069227 0.084715104 0.14744101 0.13591088 </vector>
              <vector>-0.363964101 -0.077164077 -0.313035396 -0.011106071 0.046388976 -0.072114067 0.188458734 -0.096615682 0.240931744 -0.116952973 -0.270260822 0.087879354 -0.265886263 0.037742212 -0.236126299 -0.025125333 -0.20990813 0.046429782 -0.14204956 0.005278498 -0.024325579 -0.036931526 -0.142102245 0.066692861 0.010492548 -0.016280438 0.103692711 -0.022064194 0.156835021 -0.001122295 0.177527182 -0.081455562 0.222222879 -0.006118173 0.233254018 0.065846983 0.218576792 0.103421447 -0.026730191 -0.040197629 0.255932835 0.075274316 0.140075146 0.114682565 </vector>
              <vector>-0.37858202 -0.063313607 -0.290659759 -0.0370019 0.049321051 -0.057404822 0.134044017 -0.084118847 0.233539761 -0.104941857 -0.302130459 0.048230395 -0.297461618 0.017467978 -0.230964779 0.020496073 -0.21626141 0.044006504 -0.139164549 0.010048739 -0.047477483 -0.034499194 -0.05450145 0.065538797 0.019406722 -0.034669077 0.09258623 -0.02669972 0.185161497 0.026878858 0.186657301 -0.057741815 0.233770001 -0.012206167 0.21487192 0.072535613 0.2615445 0.064961068 -0.040040762 -0.031166039 0.261770052 0.064800132 0.124571237 0.108798887 </vector>
              <vector>-0.33749792 -0.070082257 -0.297896203 -0.009163531 0.031846207 -0.073530941 0.169558392 -0.088360781 0.272779307 -0.148579877 -0.28813144 0.067105427 -0.295483453 0.064619718 -0.237998369 -0.026202645 -0.212244021 0.040923283 -0.152014245 -0.004227949 -0.029441126 -0.017702435 -0.114270624 0.055175344 0.028265781 -0.010964832 0.11441366 -0.023714447 0.155985285 0.023721756 0.176552092 -0.085732877 0.211078811 -0.017926624 0.202703836 0.07516001 0.237260223 0.088620478 -0.026833519 -0.040623522 0.25344673 0.091919598 0.137920596 0.109567103 </vector>
              <vector>-0.373867381 -0.044758615 -0.305963161 -0.098281432 0.049673327 -0.074522823 0.091442847 -0.096995486 0.26140321 -0.112049051 -0.257419594 0.060379397 -0.274402347 0.060915244 -0.232032533 0.015309091 -0.205802666 0.071584661 -0.140621378 0.003365643 -0.028174917 -0.033198137 -0.138220604 0.056043975 0.022621976 -0.042962127 0.107578075 -0.015974612 0.170819946 0.021952054 0.195482299 -0.07420088 0.232292168 -0.02164969 0.242955182 0.073280262 0.234719253 0.084614814 -0.017063984 -0.041849888 0.233203646 0.080974209 0.131376637 0.128023394 </vector>
              <vector>-0.390150642 -0.029362354 -0.274958844 -0.060455643 0.045296813 -0.055413134 0.118342996 -0.071914998 0.259962873 -0.095962827 -0.322139895 0.06086676 -0.283626309 0.024304108 -0.220744087 -0.042805979 -0.213688557 0.034308324 -0.129369248 0.024657954 -0.010931789 -0.027654014 -0.096246589 0.082330583 -8.47E-4 -0.024476528 0.092794021 -0.021533741 0.168851261 0.021753682 0.180625563 -0.070466132 0.210843723 -0.017896202 0.238838222 0.062488064 0.256159793 0.104604649 -0.042094653 -0.015984195 0.269601032 0.049787743 0.143481528 0.068823881 </vector>
              <vector>-0.381123722 -0.046912332 -0.281351584 -0.049992451 0.068129353 -0.077076719 0.149139584 -0.077635509 0.246624787 -0.092522953 -0.288901288 0.046568525 -0.288307227 0.07465548 -0.259980821 0.008444729 -0.20230185 0.028865997 -0.150334015 0.009519316 -0.04984201 -0.046455319 -0.068136058 0.064244944 0.015364462 -0.021101266 0.10778045 -0.019324921 0.195787873 0.014337334 0.172169548 -0.081150431 0.238648384 -0.014487255 0.196751334 0.071374327 0.241365 0.110753091 -0.028674565 -0.045005696 0.259825085 0.056947051 0.107367279 0.085954059 </vector>
            </data>
          </datamatrix>
          <datamatrix visiblename="basal_Saurischia_ranodm_NPMANOVA, centroid size" covarfromorigin="false" matrixtype="1" iscoordinates="false" issymmetrycomponent="false" isasymmetrycomponent="false">
            <data>
              <vector>1.0036199329847333 0.003613396796286593 </vector>
              <vector>1.0018495824418228 0.001847874070409697 </vector>
              <vector>1.0012596526628306 0.0012588599660270092 </vector>
              <vector>1.001543019542482 0.001541830311008782 </vector>
              <vector>1.0031708409442075 0.0031658244296432804 </vector>
              <vector>1.0025745594657673 0.0025712509649506972 </vector>
              <vector>1.002406321806465 0.0024034312502903762 </vector>
              <vector>1.003016080109467 0.0030115408647138128 </vector>
              <vector>1.003523201865581 0.0035170099292540055 </vector>
              <vector>1.001848348823938 0.0018466427292324831 </vector>
              <vector>1.0008573064378472 8.569391605808048E-4 </vector>
              <vector>1.0009690578498078 9.685886163681247E-4 </vector>
              <vector>1.002692898832167 0.002689279476356888 </vector>
              <vector>1.0027491314706014 0.002745359520157105 </vector>
              <vector>1.0039001047919727 0.003892519100210061 </vector>
              <vector>1.001116578363171 0.0011159554531925606 </vector>
              <vector>1.0015673573949353 0.00156613037228826 </vector>
              <vector>1.0017532388598382 0.001751703730625309 </vector>
              <vector>1.0019154415066176 0.00191360938770631 </vector>
              <vector>1.001474432186316 0.001473346278447316 </vector>
              <vector>1.0034299570680114 0.003424088181457651 </vector>
              <vector>1.0062100395558096 0.0061908367194103645 </vector>
              <vector>1.0063468591358793 0.0063268026445173235 </vector>
              <vector>1.005325665649706 0.005311534442253624 </vector>
              <vector>1.0050020612309576 0.004989592485013027 </vector>
              <vector>1.0050416755478324 0.005029008858055177 </vector>
              <vector>1.005188273767285 0.005174861047514842 </vector>
              <vector>1.0056868807065502 0.0056707714459045995 </vector>
              <vector>1.0073020750013233 0.007275543927965757 </vector>
              <vector>1.0043138745719602 0.004304596488470939 </vector>
            </data>
            <namesvector>Centroid Size	Log Centroid Size</namesvector>
          </datamatrix>
          <datamatrix visiblename="basal_Saurischia_ranodm_NPMANOVA, Procrustes coordinates" covarfromorigin="false" matrixtype="2" iscoordinates="true" issymmetrycomponent="false" isasymmetrycomponent="false">
            <data>
              <vector>-0.3868253191643055 -0.0677712829761468 -0.2952287614097606 -0.05261992352327903 0.03488819603447484 -0.05304438164993728 0.19695282896447747 -0.09686430916870664 0.23393283372711576 -0.132355109672913 -0.28652071646100075 0.07011778504103343 -0.3003663339419077 0.057108669541211944 -0.2300082803081007 -0.004094120445939886 -0.21578527113282264 -0.004556591930748178 -0.11825961407638266 0.04765333948496873 -0.00873613613354639 -0.021353062093372864 -0.10284722810776636 0.08119543483591392 0.025233676688992245 -0.00888170850147475 0.13154029239549916 -0.00479682232682812 0.15473146478401925 0.014753288665526883 0.20289499369716976 -0.08207931603298896 0.21935662574333292 -0.038862818289225665 0.25404979386210386 0.06147327293470468 0.1797220943461337 0.08564076408231329 -0.021287338874133997 -0.02590800775629198 0.24079969193776343 0.06874345086706739 0.09176250742864488 0.10650144891511301 </vector>
              <vector>-0.38058752179238675 -0.05920915850062202 -0.29908866793582767 -0.04768135334022201 0.06629518834836369 -0.055296007508556524 0.1626187597110685 -0.0929167563205045 0.2706284176376563 -0.14594038117530025 -0.30529190257191424 0.03894683330567736 -0.30948200145224225 0.04625814707693765 -0.23454210286155341 -0.0028647648828867517 -0.20852113383798984 0.007679027249059448 -0.1098369804404349 0.03178114459626955 -0.03517611119594686 -0.0067357556873670395 -0.05787342977030264 0.08031876621173316 0.02048514158966981 -0.010789733769382201 0.11611951514765388 0.002643930078994666 0.15880741086749747 0.015100807010482026 0.16642769709090022 -0.0847763022651474 0.20687242487799845 -0.025218858503625978 0.20947620776835194 0.06653975044059485 0.23233295928753514 0.08499632804108335 -0.028379878780204315 -0.011267271103285544 0.24733593416070104 0.07575191842277774 0.11138007415140615 0.09267969062329053 </vector>
              <vector>-0.39202814684061194 -0.07153704586713738 -0.2938130451662153 -0.04287774194404883 0.04633031053445717 -0.04921491533700681 0.16921156518438185 -0.09335866547205218 0.2622364316028946 -0.12123455987702814 -0.30774294955525006 0.060612836692635425 -0.28698408198485537 0.05459215971022758 -0.23438747411128102 5.644378219590712E-4 -0.22182360391270275 0.010446095824121714 -0.11349652943838745 0.027193242570233516 -0.04262643138336802 -0.03542332066832236 -0.06523054137439756 0.06921760619592854 0.02274363047434593 -0.020902381760681016 0.11512085270737855 -0.009475986383103431 0.15384086823038298 0.015208217989556608 0.1758924234316553 -0.08956303715336573 0.21188197088493763 6.617219459158796E-4 0.22040784801256685 0.06374607614197719 0.22830940008640685 0.08280611387442187 -0.005548270624302885 -0.013940201957681383 0.24169627566477742 0.059109420165477815 0.11600949757718763 0.10336992748797201 </vector>
              <vector>-0.382203555018663 -0.0595830666290301 -0.29676462466785897 -0.047204413705405686 0.05205068817606029 -0.04955342938122091 0.1905535608530465 -0.10531982890654226 0.23343850037830993 -0.1334592638119552 -0.3084044490907499 0.06293638315651494 -0.2866456783168108 0.06249825620641852 -0.23194385484223531 -0.007562091118850694 -0.23042193862549668 0.003606878543792701 -0.10824322140519677 0.02803144734846654 -0.007619261514140756 -0.02822399866506771 -0.08350614099804325 0.07004297676599616 0.020459712935180396 -0.005259357331413132 0.11573317690978972 8.454306501454096E-4 0.16492322654132607 0.013232733529173235 0.19000398214530176 -0.08096898772864271 0.22508802735523797 -0.027055715182869044 0.21161352905417297 0.07012823201730407 0.22123364945641408 0.08935168545270954 -0.021770661721300866 -0.030529423449388682 0.24134602779566647 0.06021643295552471 0.0910793045999904 0.11382911928434032 </vector>
              <vector>-0.3921538103160207 -0.0724005597543637 -0.3066595688069607 -0.05302004040448349 0.05746137397935913 -0.05358099596797889 0.146464863217881 -0.0750538187222829 0.26254153412136594 -0.13414199247061073 -0.2858812240880777 0.06097529050906398 -0.2882986793167405 0.0566537904514247 -0.2333268905630283 -0.005816087998850324 -0.22463365843871325 0.005194676147357229 -0.12675347516563953 0.030894430495557262 -0.028933882256113916 -0.021471016411846955 -0.06832216409684193 0.060978243329067254 0.014979372768978361 -0.0184312840872885 0.1142268143806157 -7.827350896135876E-4 0.1439370074226495 0.02171541824709481 0.1836801028686137 -0.08462028767474256 0.21119108832627603 -0.002779761569461538 0.22961797792628602 0.0641615772184826 0.19942564307218805 0.08584132423545443 -0.02436717996969724 -0.018930570666100953 0.25170526235165647 0.059893173263041846 0.1640994925819639 0.09472122692107993 </vector>
              <vector>-0.3758765558733855 -0.06597593863923214 -0.2926705869153314 -0.04652566052105741 0.06559465236203982 -0.05428064738416717 0.16867651340860876 -0.10245677260705689 0.27242290166374905 -0.11069838959767662 -0.3336614035744586 0.06581232905883866 -0.28009989683869335 0.06732653310622497 -0.23607564669494674 -0.0023359252595596485 -0.22059330780887482 0.0070690645760647965 -0.11447833860106825 0.020950694449392557 -0.014753782833213085 -0.025394210187923812 -0.0920716177162379 0.0697457057247303 0.028720698111121292 -0.010438247966340948 0.12485640974401342 -0.007895759377679666 0.14619673723727836 0.01175595296778632 0.16448878227338434 -0.07735016374508949 0.200631982516908 -0.0401502781941999 0.2296145313911058 0.06422671685788499 0.21485882406590934 0.08630107410483154 -0.023533065806895046 -0.02303681357530119 0.22821327736926258 0.07895024577512431 0.13953889251972393 0.0944004904344063 </vector>
              <vector>-0.3823100355188066 -0.06771841720786015 -0.2978175157120244 -0.051213839208143375 0.0633366284524404 -0.04583406697509214 0.20923445592048331 -0.09548163008839497 0.21802328151558636 -0.1565622116443877 -0.30472288758178695 0.053485195983780744 -0.2877201732482906 0.05050723161189611 -0.22985905754870256 7.27316169713537E-4 -0.21983368540428933 0.003011606783406447 -0.12232353192015896 0.04044559938053609 -0.02241397598169688 -0.023098493424863233 -0.09032067982112081 0.08005504421944827 0.02745623480259622 -0.015787338836005613 0.11619047809335854 -0.0011830743662178845 0.15217319546734404 0.019510570786577697 0.1943190829999974 -0.07739315032683249 0.20049239894983545 -0.017254115519320875 0.21655203997554426 0.06614081944224719 0.23805397735555572 0.08553275254885859 -0.02624098698260889 -0.01708967133063179 0.24172636334588937 0.06665103379565557 0.10600439284085546 0.1025488382056299 </vector>
              <vector>-0.37318680297051987 -0.05850745825241076 -0.29903935626500755 -0.044173359646001296 0.05937470466900955 -0.055048692034049204 0.13433483368235472 -0.09443830559567035 0.25447446779559746 -0.11748709990341867 -0.3204753677871867 0.053055713325392134 -0.30119864659399426 0.05617982432969556 -0.2342637316372167 0.005543933155207841 -0.2211123237186889 0.003043927131706387 -0.11020048521743828 0.02377853813399837 -0.011386091278671863 -0.02259523756624717 -0.051920556842022014 0.07442180685339475 0.017583390865871934 -0.019867599435562152 0.10915680581255292 -0.018559060373644427 0.16627170311913264 0.011527432202663805 0.19577422587919543 -0.08705469077817823 0.2121900800074058 -0.023139937583093927 0.22055292203730634 0.06320384267837983 0.2318838680439025 0.090132400186088 -0.016013463955940225 -0.019801741386702206 0.26139381070508577 0.07223056411891081 0.0758060136492716 0.10755520043954106 </vector>
              <vector>-0.3940768151879246 -0.06344461683612337 -0.2911368447791359 -0.044290981347111104 0.05233235354472267 -0.04888019540451059 0.20022783116822662 -0.08571429531988413 0.2786015788978999 -0.14841528509870647 -0.27428296377333067 0.03686838723060935 -0.3003970331155641 0.055577345240288636 -0.24247216841295757 0.004228255573547224 -0.23408320107324385 0.006161641271468453 -0.11112866957452673 0.05203776625074764 -0.01718023118507535 -0.024836752658356078 -0.07375425633260582 0.07608021321755401 0.023404291957957485 -0.017645259306696644 0.12067119233676442 -0.013499320852687522 0.17130417816891558 0.014596640866106314 0.13521850344099465 -0.08662948489246308 0.20438707921335814 -0.031518298123384726 0.21323311526706987 0.06811338037299769 0.20312374130735275 0.08334362925660342 -0.01696437233944139 -0.022642229488127847 0.25332879036089767 0.07892474875465999 0.09964390010964634 0.11158471129346866 </vector>
              <vector>-0.38259393451696194 -0.07034274740826496 -0.3212231665968074 -0.05327700288981214 0.03997256486803695 -0.04497776078680932 0.1758084339428621 -0.0937296881679898 0.24639341257547479 -0.1139289681613979 -0.3004376360990149 0.06910009724679056 -0.29282148778698763 0.05655219833165679 -0.2284846971256592 -4.2707246680345713E-4 -0.2233392908567515 -0.003071910336732994 -0.11632685339386872 0.012778700338825203 -0.029890648759569937 -0.022187632219501815 -0.06519759464863421 0.07040167033866132 0.02395003688802615 -0.012585490052094613 0.11714178195717148 0.004436151745142427 0.1538278662569604 0.02560559766596713 0.17881262375828855 -0.0846459786608126 0.19013211282494946 -0.034522114344645485 0.24145026001569247 0.07042356802149363 0.225825801687699 0.09214402109715009 9.371975094982993E-4 -0.018270774681017787 0.2403367291743758 0.057322385764309064 0.12572648832521957 0.09320274962588646 </vector>
              <vector>-0.3658873357075489 -0.07028090377062222 -0.27510148120025474 -0.07919755784734987 0.06235661847601259 -0.07265891455047149 0.11806905694136603 -0.08362023216229612 0.24906176798672144 -0.11924799911148637 -0.3092765513047773 0.06315762488005575 -0.2735524394960932 0.09416892153898625 -0.21849725260233266 -0.010288293868854721 -0.18901138563578482 0.022302722411558507 -0.1416555308359628 0.002371818135595308 -0.05775518723898333 -0.034536653344449365 -0.1017361292227347 0.07588844144355669 0.008663893677371358 -0.013668046351063891 0.08230923385799542 -0.045534195022493826 0.17831667789128536 0.020105104758865247 0.17053938274194722 -0.08900144115647639 0.21457123134099895 -0.01415001755499379 0.23088326808071255 0.07180996338014731 0.23156884305753553 0.10463220176334351 -0.03873635062620956 -0.027581126799101095 0.28211931932178785 0.07612382255258299 0.14275035049694748 0.12920476067496775 </vector>
              <vector>-0.37687295844175245 -0.07963748183000902 -0.2773582820395696 -0.06653720827499134 0.06180269822903327 -0.07596438063403409 0.13400454227231423 -0.08346156184156629 0.24607741440881897 -0.11270703640705575 -0.3092512111830991 0.07361152855387934 -0.27453674594745064 0.0714803483593054 -0.21842156795191736 -0.002355698027071326 -0.18576435714673328 0.025991975895917147 -0.14230418184740137 0.003055526925687023 -0.06624365446846511 -0.03035122655640267 -0.10143258495766679 0.07805656371997864 0.016812198107504315 -0.020691940348436584 0.10120361652028977 -0.0059835597944130365 0.16223081608779966 0.020773088803770143 0.18776638894930855 -0.09221718474303643 0.21563969844810255 -0.009375304501523577 0.22225232220362018 0.059768163004823724 0.23895423326305082 0.08863293916034629 -0.044516435908289846 -0.030476997660898855 0.27003969864391697 0.06960686872458119 0.1399183527585867 0.11878257747115004 </vector>
              <vector>-0.37951353530664417 -0.060675782383962554 -0.28173822476238064 -0.09351158776768906 0.06050314605694574 -0.058425348387106744 0.18836590800661343 -0.09046564250302996 0.22598439600837703 -0.11049080198811997 -0.3077468474740094 0.07118469050715368 -0.27092151595433955 0.08251731672688141 -0.2113342922742307 -2.0747784425881322E-4 -0.19353954227035947 0.025451967293161633 -0.14157174330051095 0.0037793359360932133 -0.0496197176352019 -0.03730951035910116 -0.09930805725903016 0.08108755831538222 0.009496786909322708 -0.015580741353895214 0.06892393896344023 -0.018180965535452162 0.18015470236026093 0.016572469316069937 0.1717163651729063 -0.08953004718361868 0.21035370594616387 -0.025182199796968657 0.22891833891702432 0.07148894415169459 0.22165573041329045 0.09657057948342475 -0.04283420569874734 -0.04386718584049236 0.27371753433813406 0.07060888868872833 0.1383371288429747 0.12416554052510548 </vector>
              <vector>-0.3728929625002711 -0.07840140776197893 -0.2771624245392196 -0.0821081408044736 0.05872046010425723 -0.07077348692237663 0.08831882322667928 -0.08932392884430834 0.24414858899717412 -0.12593766888525484 -0.30858655194820933 0.06320694900002091 -0.2682259482364814 0.09903699044447284 -0.21493018881156847 -0.004767768650100276 -0.1888649226072 0.02018271304526245 -0.140221945515886 0.0022417148423778104 -0.05778084876235765 -0.03373873137874554 -0.10774580464783726 0.0691095456859923 0.012522628370602954 -0.015426695664837672 0.1414710212800158 -0.022009490291033877 0.16874329902322446 0.0212005472217464 0.1745503709793446 -0.08594801297847146 0.21390191197490604 -0.02311096666649781 0.2216579501547422 0.06989243572470041 0.2502679302335533 0.10619694873889535 -0.04522170706867349 -0.025079231339760196 0.27017972418770536 0.08616223292252426 0.1371505961054989 0.11939545256184644 </vector>
              <vector>-0.3901063907152639 -0.08427170242561527 -0.26741570623007405 -0.07560910676502966 0.06290687559966124 -0.0687307332251005 0.09731208301372042 -0.07180235257417947 0.25359549262681375 -0.11039190542906253 -0.3031270129741184 0.06635782628343562 -0.2682285125821219 0.07999370813041642 -0.22638714318269196 -0.008469322949188285 -0.17790540000318672 0.020264020287025886 -0.13661677287861287 -0.0018727824476853258 -0.05668506816180914 -0.031168886546980454 -0.09530741379503951 0.07599263069858762 0.012995469454696785 -0.011424545716991894 0.03788331598142997 -0.004129852911679869 0.17508667852197735 0.016741547037727678 0.18030661794091293 -0.0894617237810221 0.2163950569630509 -0.03717965723573596 0.22988499669160462 0.06539074496349581 0.26852753094027826 0.1073618072653755 -0.038590774778234846 -0.02496911456053943 0.2805056591448286 0.07208432740701481 0.1449704184221786 0.11529507449573129 </vector>
              <vector>-0.38014341541684776 -0.07914215490921159 -0.27647151354547583 -0.07533573641006322 0.0497965372113049 -0.06649420900074174 0.12754541278597467 -0.10314698659375748 0.23905716010259637 -0.11293772203787675 -0.3104667128078277 0.06199650680313615 -0.2701778623641933 0.0879756504637573 -0.21266101846527 0.0013222066902798622 -0.18976905266841512 0.022951253648996084 -0.14053921409742423 0.0016952220776776444 -0.053644847030965344 -0.0325779508906003 -0.10370216118342822 0.07477630739442238 0.009764863260375886 -0.01621954016255308 0.127392695236647 -0.026009360541988828 0.17316542722778971 0.019937779752579605 0.17768808138779021 -0.08492642947833444 0.2060506789095704 -0.021377100731238094 0.221708578909235 0.06843190957582805 0.2225431658221116 0.10820553404494218 -0.0404812779234613 -0.02027949226927067 0.28419480810000153 0.07085555461831558 0.13914966654991134 0.12029875795570139 </vector>
              <vector>-0.3508705463045033 -0.07381814440160447 -0.2829487477590213 -0.08081355124332706 0.056630251473085806 -0.06562056530152198 0.11370013053729507 -0.10498004240086055 0.2641992833147927 -0.10997910529761702 -0.30912277349331013 0.06639803785798087 -0.2715453009969144 0.08701573073105841 -0.2123083270626835 -0.006596326160136305 -0.20024278622573455 0.02471222377748946 -0.1402223812566807 0.0025752365733317196 -0.06098249371059629 -0.03415687240180954 -0.10178572694262049 0.08528985339263509 0.009121584526860602 -0.01861487991342353 0.07003832350687723 -0.015268088365897848 0.17018818731991073 0.014053267032154149 0.17212835355471234 -0.09368947541326275 0.21861420259672754 -0.011346101999158881 0.2294796916002371 0.06913272757258516 0.2334193489361756 0.09981369086913307 -0.040930324744674416 -0.028678531682923072 0.29261447183071826 0.07539006176053989 0.14082557929934605 0.11918085501463517 </vector>
              <vector>-0.3661289487215103 -0.07663224386202634 -0.281294721327898 -0.07260095718116473 0.05838213400048618 -0.0627260754644181 0.16493228398665083 -0.09171019977191369 0.24411530067785808 -0.10657290673480094 -0.3105299732105895 0.0681357706064832 -0.27159639598346036 0.07779404285396309 -0.21119770233239843 0.0014551557835934445 -0.2017454637108541 0.02737291306350236 -0.14473731571132484 0.0030494100068294253 -0.05356218768907351 -0.03476663950499672 -0.10131453085675013 0.0877439641221802 0.012123165404852865 -0.01800933030902473 0.11199253980932479 -0.005137743438484011 0.1621034058748565 0.010656906591496915 0.1590198657662572 -0.09202340286494921 0.20489568135069922 -0.03752479035811413 0.22197190629827326 0.0743704125596554 0.21654550967494354 0.09681288754990787 -0.048139903714563254 -0.045219577686788345 0.29111029423341184 0.07317303433174598 0.14305505618080844 0.12235936970732297 </vector>
              <vector>-0.3764164308725694 -0.076356428922774 -0.2707733876005897 -0.07238347353144875 0.06267034079288843 -0.05895295238401963 0.16321076264102843 -0.06070946082949214 0.22336554239174722 -0.1297709674914934 -0.30977248271007624 0.06282158351287889 -0.2702462536518771 0.0750453837210894 -0.22054095896337778 -0.005949865564442895 -0.19298707467776655 0.02599754041403416 -0.1421034191953411 0.0028747812440355017 -0.05725631183381598 -0.03333395314730863 -0.10161185627670012 0.07462984006130757 0.010384866591720228 -0.01414702565653586 0.07689637173458021 -0.01843379032338864 0.17942014676942175 0.019245113425212915 0.17592795577901377 -0.08941842328088283 0.21425386378242917 -0.05415132142936288 0.22260548624111587 0.07777458035905857 0.23904678510311927 0.09956602372449092 -0.044590081230398156 -0.024575057464263864 0.2795745118029279 0.07429396999530412 0.13894162338251975 0.1259339035680013 </vector>
              <vector>-0.36991403226822944 -0.07795936164940748 -0.2818941614219949 -0.06573985975346282 0.054901565367723906 -0.06799589473289268 0.13772096769122266 -0.07975386837626892 0.23983576402436577 -0.11309337294127404 -0.30860870687449937 0.07172410990048225 -0.2766146206993667 0.09451253922723807 -0.2243244156609387 -0.010803230535971127 -0.18103399373536613 0.023794052034701293 -0.1425935904365874 -0.001145901882863507 -0.054966774079016414 -0.038718402164193005 -0.10169004985316228 0.07815241567223856 0.007069416267348033 -0.01491074079128138 0.12823976363627745 -0.04120910572433129 0.17962503503592891 0.015890871076398153 0.16971637712169457 -0.09258322186506819 0.2101266010778187 -0.01784333593171513 0.22931424294257058 0.08385479089422045 0.220136902546516 0.09820939971093301 -0.04137092361811281 -0.040448233741997096 0.26697781923020947 0.07339787426628494 0.13934681370559793 0.12266847730823013 </vector>
              <vector>-0.38601891494739665 -0.056274599805319014 -0.2898391528177557 -0.05865770312844172 0.03710791228622501 -0.06166639337580349 0.185731357144358 -0.07959598378527216 0.24785648207096508 -0.10613396328540856 -0.2818010563634791 0.06147934969127223 -0.28119019863154116 0.050813456657588955 -0.22228830806166766 0.03242152105781933 -0.20384544438884494 0.02333043926938553 -0.16367630422240864 0.015648524703760724 -0.036994435080531136 -0.03227026531191679 -0.09768242816673242 0.06531907344667615 0.027041214546316413 -0.03337284146893221 0.12348921988775396 -0.014135145609811797 0.18513379922160556 0.017852648593486196 0.17900773362884306 -0.08598259568564398 0.23466004894206827 -0.02071603624278754 0.2170211259824712 0.07128268259352166 0.21973786921469077 0.09569709146955971 -0.041503598019933245 -0.050559591112239406 0.2510409476904653 0.04987860182675665 0.0970121300845279 0.11564172950174946 </vector>
              <vector>-0.3993372168478805 -0.07303757032250478 -0.2773065783233961 -0.08984533350248805 0.05695723064264329 -0.06222041505924368 0.1755255424000617 -0.09456860562657142 0.24140361142562206 -0.12437892491386748 -0.23586293303480554 0.0719417797317578 -0.2935252752245197 0.07296406637202457 -0.2154050428808359 0.020453440594313546 -0.20223551018250976 0.01737411227289825 -0.17737814579333216 0.03804561961962395 -0.05040758954795059 -0.0372570301309889 -0.12047272926975534 0.06103616748359418 0.02244077884730635 -0.009959935443156006 0.1115934753910877 -0.02434029358508057 0.1605195212761907 -0.014041589048768604 0.17703021008284736 -0.06873673910647335 0.22893967414417832 -0.01720063176462679 0.2200387027156644 0.06707827098769106 0.2404449793666623 0.0696569045048859 -0.02320310447975948 -0.028422490034174155 0.2566056712261652 0.09159031642576117 0.10363472806631623 0.13386888054539345 </vector>
              <vector>-0.3957264388446605 -0.07825061247906984 -0.3202188847921411 -0.0707511265265317 0.01222147504066187 -0.05726008941794303 0.09925455707212563 -0.11223663185561229 0.2604613631162118 -0.12312929381640088 -0.2692462471317938 0.06270514626657162 -0.2585404802461381 0.06265986440273352 -0.22934370105700724 0.012259774472936545 -0.16064765434787912 0.010089453636569018 -0.1668964336529979 0.008045524236648244 -0.010483489373777438 -0.026419378621524593 -0.10223736072558326 0.08831672501785676 0.028000304263258866 0.003688530599212977 0.11338851508074804 -0.01752650477046419 0.1746195733406574 0.03586644105261598 0.18185325910660735 -0.08421024837312013 0.22801441911384807 -0.025400359530223397 0.23305495013881372 0.07381505796196706 0.21309335917821073 0.09156102005355583 -0.02277304771601565 -0.049584150750468674 0.2705617463652542 0.08677572882258719 0.12159021607159595 0.10898512961810393 </vector>
              <vector>-0.3951512579825657 -0.06048930338424259 -0.2946805457512433 -0.04920547826889586 0.09422241118964736 -0.07345980750105527 0.1141629291466422 -0.09292324362784445 0.2440874763085709 -0.13973098480944554 -0.24824653574349803 0.06675857562608048 -0.26327685625651237 0.059743003443377095 -0.23215972307025073 -0.03721587009917277 -0.20089342917017722 0.019651010736983675 -0.14985530202299155 0.015265081348133779 -0.06041945537481444 -0.02667782483740439 -0.11016354671399896 0.0643109737260667 0.016975304919586487 -0.01974948111979384 0.11441518367695172 -0.011916120756510305 0.16175882552285864 0.017562287811692837 0.17472377906167086 -0.10276105940772916 0.21565400494247655 -0.0074415029223830875 0.2461441965213421 0.08145008677655047 0.22135453469367364 0.1051974191412452 -0.047534290786393346 -0.03006806859675936 0.2520572635729078 0.0854806095406148 0.14682503331611743 0.13621969718049157 </vector>
              <vector>-0.36436292198862913 -0.07843964670190082 -0.313125953285209 -0.012846666545542387 0.0468030389606437 -0.07190940020128839 0.18857519135598005 -0.09598387629475039 0.24177137364860446 -0.11629936906520755 -0.27125717085462975 0.08671122820558493 -0.2665737077151585 0.03718232565001285 -0.23624074288821495 -0.02571874984164613 -0.2102902995345712 0.045414362535735234 -0.14217867496774161 0.004905226803977026 -0.02439681505146635 -0.03697631895504272 -0.14191883769851896 0.06635087068116088 0.010652490294074453 -0.01627301450518563 0.10395056031590419 -0.021633061390835776 0.1571754600398667 -3.384876594023497E-4 0.1780548017512993 -0.08096502338495756 0.22245432861093634 -0.005529974974291318 0.23322526550271205 0.0668128235551136 0.2186255586833994 0.10420849829396474 -0.026673967135897626 -0.04021198304033491 0.2560568584984336 0.07624378423368625 0.1396741634581824 0.11529645260115032 </vector>
              <vector>-0.3786898072370094 -0.0643199869904784 -0.290763029233687 -0.03798793565979139 0.049546365669341896 -0.057369264658943445 0.1345256289633134 -0.08391272085852391 0.2341287617224449 -0.1046276873068952 -0.30238181302156286 0.04769072182379938 -0.29752632359168824 0.01729327882019505 -0.23113020946816093 0.019685245355306222 -0.21638600956530862 0.04324256785886207 -0.13924501705246264 0.009777433659537767 -0.047316620296204044 -0.034583215236699674 -0.05514262569433972 0.0655323231380848 0.01948194692680067 -0.03444401147212699 0.09287714562121338 -0.026358552346684327 0.1850150978362123 0.027231994781539915 0.18682107675062642 -0.057628254480447824 0.23374916085037492 -0.011754781805085318 0.21495634178341302 0.07307219956658169 0.2611898946018069 0.06595960980395708 -0.039887439911988766 -0.03126568007883973 0.2617706051717352 0.06555930786771912 0.1244068691751294 0.10920740821893311 </vector>
              <vector>-0.3379551410491086 -0.07104151156610174 -0.2979451489050926 -0.010582926793356866 0.03232270826209946 -0.07334244743804454 0.16968241340879103 -0.08794365598586917 0.2730762041061189 -0.1475747707391313 -0.2885656889082534 0.06627394436746553 -0.29566874133903626 0.06381934370734099 -0.23793230965690423 -0.026622207504336998 -0.21239127475950373 0.04011155368645587 -0.1519000439416133 -0.004437436724282129 -0.029502827300408967 -0.017931781152650532 -0.1142538769023484 0.05508202035980826 0.028189180639609786 -0.01095899374621492 0.11445773949501614 -0.023303314269360963 0.15612782001937556 0.024096681577334852 0.17690177820994293 -0.08526258946260931 0.2112927543225205 -0.017382648045384863 0.20285472712714891 0.07570942574697331 0.2370399740100674 0.08938976117663194 -0.026778657880722704 -0.04059501346943941 0.2533994059366912 0.09245678666517451 0.1375490051056104 0.11003977960959758 </vector>
              <vector>-0.37477803462643333 -0.046400903471717596 -0.30619134394692926 -0.09884359575452381 0.05010231318521316 -0.07434529076015622 0.09294969341228176 -0.09684078266900827 0.2622208193629004 -0.11167513499495127 -0.25890403792835825 0.05977142586933238 -0.2754184913111145 0.06028335317461167 -0.23260193832411255 0.014333567525340502 -0.20654074449044338 0.07028966629413057 -0.1409153500833479 0.003135410177714891 -0.028304181819221026 -0.03331346835429654 -0.13801789906933776 0.056035178596685234 0.02272842940867653 -0.04257501322934471 0.10789495792264135 -0.015664671727912832 0.17112956284493674 0.02245274928282465 0.19592218859942748 -0.0739513448659175 0.23268046086404237 -0.020987237852407054 0.2430595448647219 0.07415949861318356 0.2349627988007554 0.08569907191436284 -0.017204796960795424 -0.04180803319661748 0.2339963822879946 0.0817545752414393 0.13122966700650238 0.12849098018722777 </vector>
              <vector>-0.3898385637900837 -0.030893867841995874 -0.2749623763190189 -0.061138521988337045 0.04555181239221388 -0.05536883842413072 0.11895510737048716 -0.07184326596064575 0.260003548454338 -0.09562334728252844 -0.3218628812706881 0.06004526234876788 -0.28360365736584947 0.02413323439697234 -0.2206818222829332 -0.04280395144802358 -0.2136103663259035 0.033554429478033235 -0.12949656591686878 0.024187928941542355 -0.011236272036826466 -0.02770534404318539 -0.09640289997491434 0.08193055585497748 -5.266268268774E-4 -0.024367874867487312 0.09302941222698495 -0.021196438081279877 0.16873430292959557 0.02211514842502571 0.1807278039266954 -0.07017835159394273 0.21091048885169228 -0.017402052436587784 0.23843358050596206 0.0631898700807795 0.25545121845243207 0.1050820284817298 -0.041886479173576116 -0.01627951442386262 0.26928329097591414 0.05078203434297081 0.14302794519722367 0.06978087604120811 </vector>
              <vector>-0.38110396746250186 -0.04818774301997755 -0.2813914407431438 -0.050888189548090414 0.06823793871758178 -0.07676654936045153 0.14942150952419408 -0.07735415447431553 0.2469922408756975 -0.09212515940106457 -0.2891970908816438 0.04591951459041628 -0.2885550821597794 0.07377780337629491 -0.25979216173595193 0.00761356776883745 -0.20247725428674557 0.028228611705596825 -0.15027799839517986 0.00915379908952031 -0.04961768852865621 -0.046456070590171185 -0.0685767526060277 0.06415409818555642 0.015448557337725459 -0.021026845680325538 0.10786439419187457 -0.018987447725740906 0.19554819759968572 0.01491523240634883 0.172507360546696 -0.08072265510920251 0.23855597022967323 -0.013888461624115585 0.19688036895026992 0.07193479728487488 0.24101922021986127 0.11130586097292901 -0.028577929866374616 -0.044958350517018145 0.25975689003466457 0.057834696571583764 0.10733471843808108 0.08652364509851468 </vector>
            </data>
          </datamatrix>
        </datavector>
        <classifiernames>TAXA</classifiernames>
        <classifiermat>
          <vector>Plateo</vector>
          <vector>Plateo</vector>
          <vector>Plateo</vector>
          <vector>Plateo</vector>
          <vector>Plateo</vector>
          <vector>Plateo</vector>
          <vector>Plateo</vector>
          <vector>Plateo</vector>
          <vector>Plateo</vector>
          <vector>Plateo</vector>
          <vector>Masso</vector>
          <vector>Masso</vector>
          <vector>Masso</vector>
          <vector>Masso</vector>
          <vector>Masso</vector>
          <vector>Masso</vector>
          <vector>Masso</vector>
          <vector>Masso</vector>
          <vector>Masso</vector>
          <vector>Masso</vector>
          <vector>Saurischia</vector>
          <vector>Saurischia</vector>
          <vector>Saurischia</vector>
          <vector>Saurischia</vector>
          <vector>Saurischia</vector>
          <vector>Saurischia</vector>
          <vector>Saurischia</vector>
          <vector>Saurischia</vector>
          <vector>Saurischia</vector>
          <vector>Saurischia</vector>
        </classifiermat>
        <idvec>obs2	obs3	obs4	obs5	obs6	obs7	obs8	obs9	obs10	obs11	obs12	obs13	obs14	obs15	obs16	obs17	obs18	obs19	obs20	obs21	obs22	obs23	obs24	obs25	obs26	obs27	obs28	obs29	obs30	obs30</idvec>
        <meanconfig>-0.37911837727436665 -0.0673667216523904 -0.2904008414266342 -0.05958229912748547 0.05397934982088786 -0.0613920716409691 0.1505349182318164 -0.0895837089135057 0.2491378650515464 -0.12088837944507791 -0.29604119265673334 0.06232674759922974 -0.2817846140783243 0.06451548392681011 -0.22745142436130444 -0.00280968008990798 -0.20501097935142878 0.020296400153526514 -0.13584778767859265 0.015263212543875042 -0.03786310058471616 -0.02971896677037791 -0.09371824938415001 0.07270841915630591 0.01748008800032911 -0.016944045608277922 0.10700229146072843 -0.01484083161694457 0.16702700649463162 0.01686321540565514 0.17768073895480152 -0.08414265411578102 0.21546459113208397 -0.021626155292237104 0.22503046038139526 0.06961922071598378 0.22867851153070773 0.09319497903343764 -0.030820110626261617 -0.029544804322010624 0.26011483551533154 0.07192821502294883 0.12592602084825227 0.11172442503719301 </meanconfig>
        <omitflag>false	false	false	false	false	false	false	false	false	false	false	false	false	false	false	false	false	false	false	false	false	false	false	false	false	false	false	false	false	false</omitflag>
        <uniquenumvec>281 282 283 284 285 286 287 288 289 290 291 292 293 294 295 296 297 298 299 300 301 302 303 304 305 306 307 308 309 310 </uniquenumvec>
        <linkedsets>312 500 624 </linkedsets>
        <linksetmatrix>
          <vector>0 0 0 </vector>
          <vector>1 1 1 </vector>
          <vector>2 2 2 </vector>
          <vector>3 3 3 </vector>
          <vector>4 4 4 </vector>
          <vector>5 5 5 </vector>
          <vector>6 6 6 </vector>
          <vector>7 7 7 </vector>
          <vector>8 8 8 </vector>
          <vector>9 9 9 </vector>
          <vector>10 10 10 </vector>
          <vector>11 11 11 </vector>
          <vector>12 12 12 </vector>
          <vector>13 13 13 </vector>
          <vector>14 14 14 </vector>
          <vector>15 15 15 </vector>
          <vector>16 16 16 </vector>
          <vector>17 17 17 </vector>
          <vector>18 18 18 </vector>
          <vector>19 19 19 </vector>
          <vector>20 20 20 </vector>
          <vector>21 21 21 </vector>
          <vector>22 22 22 </vector>
          <vector>23 23 23 </vector>
          <vector>24 24 24 </vector>
          <vector>25 25 25 </vector>
          <vector>26 26 26 </vector>
          <vector>27 27 27 </vector>
          <vector>28 28 28 </vector>
          <vector>29 29 29 </vector>
        </linksetmatrix>
      </morphojset_contents>
    </morphojset>
    <morphojset>
      <morphojset_contents visiblename="Tyrannosaurus_AMNH_5027_random" uniqueid="313" alignmentmethod="1" dimension="2" hasprocrustesfit="true" hasrawdata="true" linkedoutlinenumber="0" linkedwireframenumber="0" nincl="10" nlmk="22" nobs="10" objsymmetry="false" procsumsquare="0.013302925471605278" procrustesfitfromparentset="false">
        <alignmentvectors>
          <vector>0.0 </vector>
          <vector>0.0 </vector>
          <vector>0.0 </vector>
          <vector>0.0 </vector>
          <vector>0.0 </vector>
          <vector>0.0 </vector>
          <vector>0.0 </vector>
          <vector>0.0 </vector>
          <vector>0.0 </vector>
          <vector>0.0 </vector>
          <vector>0.0 </vector>
          <vector>0.0 </vector>
          <vector>0.0 </vector>
          <vector>0.0 </vector>
          <vector>0.0 </vector>
          <vector>0.0 </vector>
          <vector>0.0 </vector>
          <vector>0.0 </vector>
          <vector>0.0 </vector>
          <vector>0.0 </vector>
          <vector>0.0 </vector>
          <vector>0.0 </vector>
        </alignmentvectors>
        <datavector>
          <datamatrix visiblename="Tyrannosaurus_AMNH_5027_random, raw data" covarfromorigin="false" matrixtype="0" iscoordinates="true" issymmetrycomponent="false" isasymmetrycomponent="false">
            <data>
              <vector>-0.3372224 -0.05128758 -0.3178821 -0.06023539 0.01349444 -0.07664926 0.2303685 -0.1149841 0.2634297 -0.1078972 -0.2700428 0.04450412 -0.2941566 0.0242031 -0.277676 -0.005347932 -0.2187095 0.03871049 -0.09712898 9.18224E-4 -0.003611103 -0.03430135 -0.0187474 0.06637519 0.04530501 -0.02058844 0.08330211 -0.007013959 0.1694076 0.06123513 0.2111745 -0.07050593 0.1774314 0.011057739 0.2088373 0.08472373 0.1995307 0.1168982 -0.057401 -0.05493653 0.2443007 0.06089283 0.09707732 0.09451214 </vector>
              <vector>-0.3359884 -0.05600048 -0.3227534 -0.05810071 0.01846805 -0.09360683 0.250305 -0.1249968 0.2544705 -0.1002034 -0.2783139 0.05787329 -0.294612 0.02443707 -0.2807973 0.006358721 -0.2258677 0.0340904 -0.10015552 0.007087936 0.020373917 -0.0259377 -0.02559243 0.06499301 0.04580488 -0.02315655 0.07533478 -0.017563955 0.1706737 0.06411745 0.2045956 -0.06530604 0.1832686 0.008018751 0.2097286 0.08626888 0.1910937 0.1116689 -0.05680657 -0.06309939 0.2545479 0.06611197 0.10557388 0.09678853 </vector>
              <vector>-0.3416993 -0.05552998 -0.3238931 -0.0654066 0.01887607 -0.07268863 0.1941485 -0.1180209 0.2613752 -0.1189694 -0.2701665 0.049076 -0.2987556 0.02345017 -0.2795193 0.003992867 -0.2259917 0.03327389 -0.09854517 0.007193863 -0.001232974 -0.0328843 -0.02030702 0.05363725 0.04728454 -0.0243638 0.07872214 -0.013050629 0.1737871 0.06258947 0.2068326 -0.07303534 0.1755189 0.012884658 0.212865 0.08530752 0.2012548 0.1171436 -0.06143255 -0.05083292 0.2387583 0.06925466 0.09882584 0.09117169 </vector>
              <vector>-0.3412187 -0.0484214 -0.3199836 -0.05282277 0.02072006 -0.08280166 0.2059674 -0.1100368 0.262562 -0.1148253 -0.2954893 0.06064599 -0.2974937 0.02361666 -0.2851784 -5.18746E-4 -0.2214677 0.03439933 -0.10511764 0.001333026 0.012971266 -0.02344721 -0.02488698 0.0640252 0.04565073 -0.01974768 0.0692301 -0.011376599 0.169423 0.06116106 0.2063175 -0.06565072 0.1693792 0.010572447 0.2047578 0.07855003 0.1987871 0.1160132 -0.05700335 -0.05644369 0.259343 0.07140423 0.08584343 0.08496488 </vector>
              <vector>-0.3367687 -0.04760937 -0.3213698 -0.05123634 0.0210908 -0.08422517 0.2276446 -0.1079478 0.2533338 -0.1054269 -0.2779004 0.05350408 -0.2889482 0.02548159 -0.2833726 0.002498995 -0.2226398 0.03312585 -0.10455781 0.005350331 -0.00879381 -0.01911753 -0.02284999 0.06421101 0.04580062 -0.0236597 0.0834647 -0.013973802 0.1707773 0.06233543 0.2068617 -0.06432081 0.1703711 0.011746182 0.2182109 0.08389622 0.2047868 0.1229759 -0.05835063 -0.05481391 0.2600008 0.05989375 0.10196499 0.09069503 </vector>
              <vector>-0.3336239 -0.0588733 -0.317672 -0.05869179 0.01666295 -0.07307557 0.2032961 -0.1182672 0.2629363 -0.1193636 -0.2766266 0.04753295 -0.2955225 0.02159696 -0.2861938 0.003145607 -0.2269648 0.03498171 -0.10941121 0.007318069 0.007878547 -0.03037096 -0.02884047 0.05434009 0.04232271 -0.02142996 0.07545417 -0.010163308 0.177997 0.06344264 0.2028057 -0.06701168 0.1703227 0.009936789 0.2063412 0.08224904 0.194428 0.1210838 -0.0576909 -0.0517167 0.2501425 0.07220723 0.10271745 0.09740328 </vector>
              <vector>-0.3345991 -0.05231083 -0.3209695 -0.06317768 0.01696884 -0.07840534 0.2506175 -0.1143777 0.2470383 -0.1109074 -0.2737998 0.04665499 -0.290428 0.02066845 -0.2753578 0.003764026 -0.2303369 0.03808056 -0.09776258 0.013577455 -0.002254417 -0.02740754 -0.01848706 0.06313986 0.04581363 -0.02374488 0.0843911 -0.014712017 0.1724009 0.07085399 0.2174247 -0.0642016 0.1697502 0.009980464 0.213909 0.07751199 0.2020226 0.1153891 -0.05945059 -0.05360692 0.2509563 0.07035813 0.08881859 0.09082698 </vector>
              <vector>-0.3347916 -0.05151799 -0.3167063 -0.06333856 0.0213249 -0.08380959 0.1929539 -0.1196274 0.2639977 -0.1318573 -0.2970201 0.04822957 -0.2957922 0.02301744 -0.2929979 -9.6133E-4 -0.2256554 0.03300373 -0.10467904 0.008376708 -0.009541655 -0.01935723 -0.01696558 0.05548326 0.04709761 -0.02079785 0.07310103 -0.013930025 0.170127 0.06492293 0.210198 -0.0756917 0.1746846 0.009497988 0.2072649 0.08599628 0.2021983 0.1188502 -0.05853514 -0.05617464 0.2493714 0.06362969 0.10837045 0.09103098 </vector>
              <vector>-0.3361937 -0.05032855 -0.3194704 -0.05533321 0.01197816 -0.08022068 0.2200327 -0.1338582 0.2551361 -0.1047071 -0.2741388 0.05352267 -0.300016 0.03249195 -0.2761331 -0.003964828 -0.2231181 0.03366907 -0.10076308 -0.001402207 -0.009630212 -0.01230569 -0.00908376 0.05420415 0.0456538 -0.02313046 0.07814189 -0.012147652 0.171293 0.06432518 0.2047877 -0.07295975 0.1739997 0.011304085 0.2084687 0.08288455 0.2076521 0.1205166 -0.06041496 -0.06032579 0.2474175 0.06649499 0.09979008 0.0801336 </vector>
              <vector>-0.3353451 -0.05538711 -0.3120367 -0.05795292 0.01646301 -0.08101363 0.196106 -0.1097009 0.2582547 -0.1072217 -0.2944105 0.04498575 -0.2898211 0.03266114 -0.2862785 0.005521712 -0.2323619 0.03427845 -0.11004137 3.90527E-4 -0.009029271 -0.02996232 -0.02228703 0.06287431 0.04501245 -0.02625634 0.08928375 -0.009783549 0.1729483 0.06096682 0.1976034 -0.06566023 0.1734265 0.009875648 0.2182664 0.08492363 0.2040219 0.1196573 -0.0632669 -0.05425817 0.2521163 0.06724316 0.10134278 0.08863381 </vector>
            </data>
          </datamatrix>
          <datamatrix visiblename="Tyrannosaurus_AMNH_5027_random, centroid size" covarfromorigin="false" matrixtype="1" iscoordinates="false" issymmetrycomponent="false" isasymmetrycomponent="false">
            <data>
              <vector>0.9967798016405879 -0.0032253943559072216 </vector>
              <vector>1.0098596308215582 0.009811341810042631 </vector>
              <vector>0.9969262325629706 -0.0030785011628948877 </vector>
              <vector>1.002937041738188 0.002932737057726454 </vector>
              <vector>1.002938893417133 0.0029345833124350446 </vector>
              <vector>0.9977846265139296 -0.00221783105620645 </vector>
              <vector>1.0028503705480425 0.002846315944832295 </vector>
              <vector>1.0081750897006219 0.008141854664884526 </vector>
              <vector>0.998304958345509 -0.0016964798630415754 </vector>
              <vector>1.0010334941058778 0.0010329604185212284 </vector>
            </data>
            <namesvector>Centroid Size	Log Centroid Size</namesvector>
          </datamatrix>
          <datamatrix visiblename="Tyrannosaurus_AMNH_5027_random, Procrustes coordinates" covarfromorigin="false" matrixtype="2" iscoordinates="true" issymmetrycomponent="false" isasymmetrycomponent="false">
            <data>
              <vector>-0.3419739247139457 -0.04279387904396301 -0.32279989838751866 -0.052263018457331493 0.009254994466746512 -0.07720401651126234 0.22585134156422662 -0.12120602086622723 0.25920912920266903 -0.11494232712024599 -0.2721334074745152 0.051603302137085444 -0.2968374758516945 0.03184727223797941 -0.2810609583522993 0.001782240893814505 -0.22077563673433231 0.04447066695806271 -0.09975885038816379 0.0034530032882847733 -0.00682523418761833 -0.034269105300351134 -0.019443108607800286 0.06711481929182395 0.042600178310668334 -0.021769579551771303 0.08106593610474044 -0.009123847964210056 0.1692051626280931 0.05715601408826696 0.20773780977486347 -0.0760872856918874 0.1759682503431305 0.006605764217868238 0.20936481704697685 0.07971143997059353 0.20084900082982887 0.11223202380483666 -0.061324023937794556 -0.05360517185098806 0.24433980716166442 0.054901385097687924 0.09748609120207391 0.09238632037193402 </vector>
              <vector>-0.3371137776218525 -0.04790249587142131 -0.3240336118623673 -0.050289313263737624 0.013358650670887982 -0.0930898446996183 0.24236353498349272 -0.1294030419128725 0.24713083083532644 -0.10496932150337733 -0.2774051688307187 0.06364647780569536 -0.2943013732718178 0.03088968560283166 -0.2810177940120159 0.012649451293937655 -0.2259491412189811 0.038918074387863884 -0.10196345342535554 0.009334020366478093 0.01671693549501729 -0.026091119562529505 -0.026747901788350723 0.06505004183374488 0.04203147673035208 -0.023904789769019337 0.07143405241256105 -0.019012357725082227 0.16775075959334365 0.05979728444195297 0.19847634437761366 -0.06924443884520796 0.17895365769629581 0.003921203735721411 0.20695513097158752 0.08087214340387275 0.1890736403193493 0.10648536825287258 -0.06056894167765004 -0.06117988394592879 0.25091453519783713 0.05989901385149833 0.10394161442544525 0.09362384212232525 </vector>
              <vector>-0.34328343913165166 -0.048810177872089404 -0.3255942763790841 -0.05903996511055592 0.01823940195510899 -0.07258704724514242 0.19333375114304255 -0.12125031998450296 0.2607484194383432 -0.12341466001559727 -0.26961909636413284 0.05486363480164128 -0.29875614207827256 0.02966659669354356 -0.2798139178953074 0.009786835748015175 -0.22556249334316583 0.038203812741576124 -0.09814768162075115 0.009714440598968572 -0.0012147806830589956 -0.032259696211284994 -0.018786934371195295 0.05491127539982906 0.04762457379325317 -0.02459667161968296 0.07938037792515647 -0.013815663358044631 0.17614967448670205 0.06036491848212685 0.206851730091059 -0.07633192185766458 0.17698544012055734 0.010450018574465586 0.21577703217856747 0.08244974715825612 0.2047055973574233 0.11461192643138912 -0.06195013599260179 -0.049193097571773335 0.2414864892929854 0.06586964877510114 0.10144641007702276 0.09040636544142593 </vector>
              <vector>-0.33955245879033813 -0.04345301787157182 -0.31844899053575704 -0.04820748315996565 0.020907966276060525 -0.08391147852764513 0.20525705710285333 -0.11425059373804958 0.26161263691972847 -0.11997934213100818 -0.292062313840938 0.06456125323645487 -0.2947077772103028 0.02767136337456182 -0.2828340798121951 0.0033853903531537687 -0.21869197469096216 0.037130292222795465 -0.10318154035555557 0.002165091946822675 0.01417695670908171 -0.02457484811423585 -0.022075676589686094 0.06332718226084992 0.04685652908302717 -0.02144287328358071 0.07053370591163534 -0.013491976467080101 0.17170964762163007 0.05716516057738099 0.20634966723865392 -0.06997289792624929 0.1708059248512125 0.006697445376381047 0.20725938817216039 0.07391208372435919 0.20193640000538363 0.11138241490441465 -0.05617517370950243 -0.05629447295555154 0.26157068056898786 0.06584165732470737 0.08875342507482217 0.08233964887305602 </vector>
              <vector>-0.3384424562741017 -0.043810493613720296 -0.3231439926781771 -0.04768593524675236 0.0178395266986491 -0.08628264246085811 0.2234356935116241 -0.11339179166625718 0.24910914694516326 -0.11130395551216928 -0.27805056290531244 0.05605129504043125 -0.2895374046348982 0.028290363365777678 -0.2843547699372886 0.005276213568973877 -0.22327824400864302 0.03481078608779559 -0.10597415089361767 0.0051414817175662614 -0.0108711029045126 -0.020860356103462718 -0.023505927569029507 0.062479617285038216 0.043494068383865055 -0.026294146731123274 0.08121483316032307 -0.017261291105682464 0.16956732796295676 0.05738726237537255 0.20344353126798817 -0.06953254072415234 0.16832114158673253 0.0069393056088097906 0.2172258730415185 0.07809839882140977 0.2044912818923675 0.11729310348921168 -0.06089568155571105 -0.055630585522742894 0.2585018605979825 0.05347010259930126 0.10141000831212163 0.08681580872723295 </vector>
              <vector>-0.3349279162687817 -0.051535849192691996 -0.3189324063001522 -0.051731253931731384 0.01586851466477964 -0.07395162176021458 0.20190567634313208 -0.1235954750643783 0.26164660542883467 -0.12607927430413884 -0.27531433145911716 0.05379311794594007 -0.2948556013254115 0.028236038349417847 -0.2859323369446446 0.009518348225441694 -0.22582137072132133 0.040050922421775936 -0.10862744192926303 0.009578303383737405 0.00805093868488209 -0.03092898477495653 -0.02676630095706481 0.05484146073235396 0.04279594854084979 -0.02277530815379688 0.07626959607493924 -0.012255071191007123 0.18076521047429445 0.05913817251616868 0.20260049341941377 -0.07220801502468191 0.17183351289871407 0.005683547216833672 0.2096250865155554 0.07732920526483637 0.1985902599291332 0.11653097703797952 -0.05816702775932722 -0.05080477176154349 0.2532933204174119 0.0662364825468962 0.10609957027314322 0.0949290495177597 </vector>
              <vector>-0.33779342810178425 -0.04424860894468918 -0.32446960332670954 -0.055435930585561566 0.012307943612750755 -0.07941942777814504 0.2444317786960683 -0.12137942657222571 0.24103323167305965 -0.11782259533070562 -0.2745695456790181 0.052922766480335434 -0.29182994297928033 0.027427673946029737 -0.2772383301338806 0.010157518975409716 -0.23140563631723549 0.043224924930808095 -0.0997858831673279 0.015324259217987794 -0.0055447263494464005 -0.02802998081917558 -0.019396752986885032 0.06272613370363302 0.042505890599236 -0.025625552953346176 0.08122153214346021 -0.017612573336102742 0.1712636943958046 0.06545634088772626 0.21265942161768298 -0.0704578392556468 0.1670465074894385 0.00480327535812069 0.21284679840775617 0.0710451551040486 0.20197391895646027 0.10913977471048361 -0.06329519345771616 -0.05269164523844422 0.24962940245403886 0.06292789540002328 0.08840892245352742 0.08756786209943651 </vector>
              <vector>-0.33157887146236975 -0.04491452817954491 -0.3137927077139589 -0.05689027472601407 0.021455592295577256 -0.08192569034610164 0.19136377359477777 -0.11987421590261656 0.2616641663349112 -0.1329750485840948 -0.2926655550560323 0.053575327112669525 -0.2918228405958272 0.028532271500835035 -0.2893680406752691 0.004691683906943585 -0.22206603291127566 0.037466350670252634 -0.10232383658213318 0.011325946936694666 -0.00826356170658159 -0.01753453753961516 -0.014610203776858923 0.05687541690945404 0.0479200228677126 -0.01974685594417112 0.0738395748527121 -0.013286883361102049 0.17124171589773718 0.06362652630803195 0.209048275192767 -0.0764944903874087 0.17498864699991304 0.00855111033914263 0.20840221643679174 0.08402409359540743 0.2038226114802902 0.1167094763280577 -0.05742437372627874 -0.053385695423759455 0.24988245711790713 0.06124526947827057 0.11028697113548806 0.09040474730866879 </vector>
              <vector>-0.33825139013706684 -0.045878229879157725 -0.3215498902310294 -0.05109680900110222 0.010350689474546954 -0.08003106491160665 0.21821630159356453 -0.13627497305126912 0.25375687336307856 -0.10751155814855017 -0.27481307132070454 0.05745814243691699 -0.3009869013511151 0.036686164653054965 -0.2775038987010626 -1.24200602812795E-4 -0.22391127584850404 0.03694993897461204 -0.10170354953709511 3.3193264068096364E-4 -0.010483519920094726 -0.01171910681171295 -0.009160091783679965 0.054958345493384624 0.044782929028293575 -0.02321713827611685 0.07747762809680508 -0.012602015487984597 0.17175931933205385 0.06291951775806603 0.20367685618345083 -0.07507115256897046 0.1738321523716883 0.009746535437838287 0.20924451849149783 0.08107390617379956 0.2088676988022281 0.11879709842290978 -0.06197058716719533 -0.05921254449086465 0.24808444937740945 0.06417800019691054 0.10028475988293106 0.07963921104197427 </vector>
              <vector>-0.3348683395708316 -0.049737187496963604 -0.31162845787570165 -0.05274513732989125 0.016279623100490633 -0.08197955948020713 0.19531735283810867 -0.11404694846432045 0.25745162085860934 -0.11273529697342174 -0.2920434094878883 0.04981683028605502 -0.28771441100083534 0.03739434317462607 -0.28467258823509733 0.010206673689163429 -0.2302376705321537 0.037939454015247356 -0.10861794785727599 0.0017709596542145492 -0.008227428674292445 -0.030468992323808605 -0.0197401344883654 0.06256007236567096 0.04584493426420603 -0.027783687495276207 0.09038852173179308 -0.012161432595386068 0.17535541728977677 0.056983830917982384 0.19762720007240328 -0.0700502193709666 0.17487308667050752 0.005907104715460544 0.2210924502903914 0.08006897910257123 0.2075149487592221 0.11505305421255582 -0.06290111058169073 -0.05373877414705656 0.25460028797149264 0.06176160633136221 0.10430605445713124 0.08598432721238877 </vector>
            </data>
          </datamatrix>
        </datavector>
        <idvec>obs2	obs3	obs4	obs5	obs6	obs7	obs8	obs9	obs10	obs10</idvec>
        <meanconfig>-0.33777860020727235 -0.046308446796581325 -0.32043938352904555 -0.05253851208126435 0.015586290321559835 -0.08103823937208014 0.21414762613708904 -0.12146728072227198 0.2553362660999724 -0.11717333796233094 -0.27986764624183774 0.05582921472832252 -0.2941349870299456 0.030664177289865778 -0.28237967146990606 0.006733015605204061 -0.22476994763265745 0.038916522341078987 -0.10300843357565391 0.006813943975143576 -0.0012485523536623984 -0.0256736727561133 -0.020023303291891604 0.060484436527578254 0.04464565516014639 -0.023715660377788484 0.0782825758414126 -0.014062311259168207 0.17247679296823926 0.05999950283530757 0.20484713292358964 -0.0725450801652836 0.17336083210281902 0.006930531058064189 0.21177933115528033 0.07885851523191546 0.2021825358331687 0.11382352175947112 -0.0604672249565468 -0.05457366429086529 0.25123032901577175 0.06163310616017588 0.10024238272937068 0.08840971827162024 </meanconfig>
        <omitflag>false	false	false	false	false	false	false	false	false	false</omitflag>
        <uniquenumvec>314 315 316 317 318 319 320 321 322 323 </uniquenumvec>
      </morphojset_contents>
    </morphojset>
    <morphojset>
      <morphojset_contents visiblename="Tyrannosaurus_random" uniqueid="324" alignmentmethod="1" dimension="2" hasprocrustesfit="true" hasrawdata="true" linkedoutlinenumber="0" linkedwireframenumber="0" nincl="10" nlmk="22" nobs="10" objsymmetry="false" procsumsquare="0.03777681542858343" procrustesfitfromparentset="false">
        <alignmentvectors>
          <vector>0.0 </vector>
          <vector>0.0 </vector>
          <vector>0.0 </vector>
          <vector>0.0 </vector>
          <vector>0.0 </vector>
          <vector>0.0 </vector>
          <vector>0.0 </vector>
          <vector>0.0 </vector>
          <vector>0.0 </vector>
          <vector>0.0 </vector>
          <vector>0.0 </vector>
          <vector>0.0 </vector>
          <vector>0.0 </vector>
          <vector>0.0 </vector>
          <vector>0.0 </vector>
          <vector>0.0 </vector>
          <vector>0.0 </vector>
          <vector>0.0 </vector>
          <vector>0.0 </vector>
          <vector>0.0 </vector>
          <vector>0.0 </vector>
          <vector>0.0 </vector>
        </alignmentvectors>
        <datavector>
          <datamatrix visiblename="Tyrannosaurus_random, raw data" covarfromorigin="false" matrixtype="0" iscoordinates="true" issymmetrycomponent="false" isasymmetrycomponent="false">
            <data>
              <vector>-0.3339833 -0.05088189 -0.317528 -0.0492265 0.031269638 -0.08532901 0.2176769 -0.1161759 0.2598116 -0.10291261 -0.281785 0.0501626 -0.2899632 0.02193497 -0.2756467 0.01790813 -0.2572482 0.03023592 -0.104245 0.012204563 -0.005113062 -0.021156988 -0.0522073 0.0606837 0.04916419 -0.0178968 0.08327215 -0.02118085 0.1707307 0.06424017 0.2054115 -0.0776657 0.1943653 -0.001150058 0.2011665 0.08566654 0.1862732 0.1314348 -0.04757372 -0.0497082 0.2552114 0.0945075 0.11835351 0.0862446 </vector>
              <vector>-0.3252958 -0.05088221 -0.3173701 -0.05597686 0.012809475 -0.0827813 0.2206865 -0.1185269 0.2797804 -0.11183798 -0.2779318 0.05288273 -0.2831143 0.02851765 -0.2608237 0.008148286 -0.2300301 0.01601415 -0.1041108 0.015975349 -6.71465E-4 -0.013491165 -0.01189241 0.05939149 0.04788987 -0.02989144 0.08103705 -0.0204281 0.1669606 0.05621036 0.1991493 -0.09017141 0.1682707 -0.001232174 0.2109526 0.08289429 0.2170352 0.1266851 -0.05804782 -0.04948908 0.2666564 0.06400046 0.08511871 0.08053979 </vector>
[truncated: 430,850 more chars]
